# Supplementary material for: The evolutionary dynamics of variant antigen genes in Babesia reveal a history of genomic innovation underlying host–parasite interaction
Source: Nucleic Acids Res. 2014 May 5;42(11):7113–31. doi: 10.1093/nar/gku322 (PMC4066756; doi:10.1093/nar/gku322)
Supplement: SUPPLEMENTARY DATA [file supp_gku322_nar-00013-z-2014-File011.xlsx]

## Sheet: Protein-Progenesis-Bbigemina-1D
Table S1. Babesia bigemina PR proteome. Spreadsheet describing peptides identified in proteomic analysis. All observed peptides and their predicted products are described in the first sheet.
The second sheet (‘iBAQ’) describes 366 peptides that were abundant enough (≥2 peptides per protein) to be quantified and had a false discovery rate < 0.01. Peptides corresponding to ves-like genes are shown in bold.
Accession	Peptide count	Peptides used for quantitation	Confidence score	Fractions	Occurrences	Description	Normalized abundance
2::BBBOND_0401510	1	1	16.11	1	1	RNA recognition motif containing protein, putative 9233586:9234749 reverse MW:45856; TOPep_Count=21	521.525
2::BBBOND_0403170	1	1	153.02	1	1	hypothetical protein, conserved 9575346:9576747 forward MW:47654; TOPep_Count=29	610.198
2::BBBOND_0303650	5	1	99.61	1;2	2	hypothetical protein 6276634:6283500 reverse MW:258894; TOPep_Count=152	1047.28
2::BBBOND_0206550	3	1	77.81	1;4	2	hypothetical protein 4001455:4002213 reverse MW:27718; TOPep_Count=18	1122.29
2::BBBOND_0300290	2	1	27.19	2;4	2	Brix domain containing protein, putative 5464430:5465472 reverse MW:34217; TOPep_Count=22	1221.29
2::BBBOND_0203250	2	2	39.85	1;3	2	hypothetical protein, conserved 3296370:3297449 forward MW:39716; TOPep_Count=21	1255.49
2::BBBOND_0400560	1	1	17.26	5	1	S1/P1 nuclease, putative 9030644:9032034 reverse MW:46045; TOPep_Count=24	1299.16
2::BBBOND_0202590	1	1	16.84	5	1	ribosomal protein L13, putative 3168609:3169385 reverse MW:23551; TOPep_Count=17	1533.87
2::BBBOND_0105950	1	1	20.73	3	1	hypothetical protein, conserved 1289647:1292670 reverse MW:108909; TOPep_Count=46	1670.61
2::BBBOND_0314010	4	1	112.3	1;2	2	hypothetical protein 8843540:8849343 reverse MW:216079; TOPep_Count=124	1760.76
2::BBBOND_0204200	2	1	54.59	1;2	2	hypothetical protein 3496043:3497029 forward MW:36196; TOPep_Count=17	1796.87
2::BBBOND_0108710	1	1	15.06	3	1	conserved hypothetical multi-pas transmembrane protein, putative 1942323:1943321 forward MW:37895; TOPep_Count=4	1971.59
2::BBBOND_0400010	8	1	108.21	2	1	undefined product 8885094:8890196 forward MW:190388; TOPep_Count=105	2159.64
2::BBBOND_0304520	1	1	24.23	1	1	60S ribosomal protein L32, putative 6500457:6501364 forward MW:15491; TOPep_Count=6	2283.67
2::BBBOND_0106110	2	1	32.49	3	1	hypothetical protein 1323794:1325062 reverse MW:46793; TOPep_Count=24	2361.85
2::BBBOND_0301360	3	2	74.65	1;3	2	40S ribosomal protein S5, putative 5714724:5715774 reverse MW:25007; TOPep_Count=14	2642.53
2::BBBOND_0100110	1	1	18.85	2	1	hypothetical protein 26641:27124 forward MW:14524; TOPep_Count=5	2891.38
2::BBBOND_0205430	1	1	153.02	1	1	proteasome alpha 5 subunit, putative 3782160:3783023 reverse MW:28029; TOPep_Count=13	2966.79
2::BBBOND_0306830	2	1	21.48	2	1	hypothetical protein 7039644:7040351 forward MW:20829; TOPep_Count=10	2968.96
2::BBBOND_0311700	1	1	51.81	1	1	hypothetical protein 8235577:8236173 forward MW:22840; TOPep_Count=7	3014.3
2::BBBOND_0107380	2	1	31.73	3	1	DnaJ chaperone, putative 1638615:1639905 forward MW:46323; TOPep_Count=24	3181.44
2::BBBOND_0102040	1	1	28.71	1	1	hypothetical protein, conserved 459276:463679 forward MW:166335; TOPep_Count=70	3353.22
2::BBBOND_0403720	1	1	153.02	1	1	CAAX metallo endopeptidase, putative 9695900:9697322 forward MW:52257; TOPep_Count=24	3513.22
2::BBBOND_0101080	1	1	119.66	1	1	hypothetical protein, conserved 275070:279761 forward MW:170947; TOPep_Count=78	3665.68
2::BBBOND_0206290	2	1	33.34	2;3;4;5	4	hypothetical protein, conserved 3956411:3957799 forward MW:53186; TOPep_Count=23	3724.89
2::BBBOND_0307950	1	1	13.14	3	1	translation initiation factor eIF-6 family protein, putative 7313814:7314690 forward MW:26919; TOPep_Count=10	3918.64
2::BBBOND_0300260	4	1	103.04	1;2	2	hypothetical protein 5452709:5458135 reverse MW:197804; TOPep_Count=128	3949.49
2::BBBOND_0104910	1	1	18.25	3	1	DnaJ domain containing protein, putative 1103929:1105821 reverse MW:70777; TOPep_Count=36	4238.33
2::BBBOND_0312430	2	1	52.81	1;3	2	hypothetical protein 8409163:8410284 forward MW:41056; TOPep_Count=20	4412.6
2::BBBOND_0107560	2	1	35.49	3	1	P-type ATPase4, putative 1678041:1681838 forward MW:137568; TOPep_Count=66	4556.61
2::BBBOND_0107070	2	1	22.84	3	1	hypothetical protein 1536814:1538281 reverse MW:51607; TOPep_Count=24	4630.99
2::BBBOND_0204680	3	2	108.35	1;3	2	hypothetical protein, conserved 3599643:3600788 forward MW:43901; TOPep_Count=19	4664.7
2::BBBOND_0105470	1	1	41.63	1	1	ribosomal protein L35, putative 1203769:1204143 reverse MW:14673; TOPep_Count=8	4665.08
2::BBBOND_0106020	1	1	58.3	3	1	hypothetical protein, conserved 1309360:1309757 reverse MW:13235; TOPep_Count=8	4848.94
2::BBBOND_0402710	2	1	83.39	3	1	hypothetical protein, conserved 9479178:9481337 reverse MW:80127; TOPep_Count=29	4861.39
2::BBBOND_0302290	1	1	15.32	3	1	hypothetical protein, conserved 5917627:5918868 forward MW:44193; TOPep_Count=15	4929.14
2::BBBOND_0204060	1	1	13.27	3	1	hypothetical protein, conserved 3472291:3473239 forward MW:33329; TOPep_Count=15	5012.99
2::BBBOND_0102320	2	1	47.73	2	1	adenine nucleotide translocase, putative 521376:522278 reverse MW:33759; TOPep_Count=21	5137.3
2::BBBOND_0107570	3	1	54.36	2	1	polyubiquitin, putative 1681875:1682416 reverse MW:17459; TOPep_Count=14	5266.08
2::BBBOND_0100630	2	1	46.06	1;2	2	hypothetical protein 153082:153783 forward MW:25353; TOPep_Count=13	5447.76
2::BBBOND_0209170	1	1	47.23	3	1	GMP reductase, putative 4603564:4604523 reverse MW:35279; TOPep_Count=22	5735.16
2::BBBOND_0303610	1	1	34.45	5	1	tetratricopeptide repeat domain containing protein, putative 6263741:6265567 reverse MW:62180; TOPep_Count=38	5769.43
2::BBBOND_0205980	3	1	32.87	4	1	hypothetical protein 3887189:3888277 forward MW:39604; TOPep_Count=18	5775.57
2::BBBOND_0302500	1	1	32.08	4;5	2	40S ribosomal protein S19, putative 5959195:5959710 reverse MW:19721; TOPep_Count=14	5845.59
2::BBBOND_0209080	1	1	16.8	3	1	hypothetical protein, conserved 4587223:4590306 forward MW:113508; TOPep_Count=53	5853.66
2::BBBOND_0305130	3	1	101.98	1;2	2	hypothetical protein 6651620:6656671 reverse MW:190538; TOPep_Count=110	6012.45
2::BBBOND_0201730	1	1	87.17	1	1	hypothetical protein, conserved 2980966:2981574 forward MW:22717; TOPep_Count=11	6135.15
2::BBBOND_0209430	3	3	87.11	1;2	2	ribosomal protein L13, putative 4658966:4659574 reverse MW:22682; TOPep_Count=11	6342.76
2::BBBOND_0200560	3	1	54.48	3	1	dihydrofolate reductase/thymidylate synthase, putative 2722482:2724341 forward MW:57894; TOPep_Count=35	6536.53
2::BBBOND_0303510	3	1	104.06	1;2	2	hypothetical protein 6218904:6225239 forward MW:237165; TOPep_Count=135	6864.68
2::BBBOND_0305650	1	1	125.6	1	1	V-type ATPase 116kDa subunit family protein, putative 6784921:6787716 reverse MW:106596; TOPep_Count=47	6911.17
2::BBBOND_0102100	1	1	25.29	3;5	2	tRNA binding domain containing protein, putative 472950:474419 forward MW:44059; TOPep_Count=27	6982.28
2::BBBOND_0111390	3	1	75.95	2	1	hypothetical protein 2526906:2531861 reverse MW:185899; TOPep_Count=117	7074.71
2::BBBOND_0200050	7	2	113.53	2;3	2	hypothetical protein 2569428:2574851 forward MW:201196; TOPep_Count=120	7177.95
2::BBBOND_0202040	1	1	153.02	1	1	hypothetical protein, conserved 3046695:3047441 forward MW:26897; TOPep_Count=14	7187.63
2::BBBOND_0306510	1	1	13.47	3	1	hypothetical protein, conserved 6964949:6965616 forward MW:21650; TOPep_Count=13	7372.84
2::BBBOND_0305850	5	1	37.84	2;3	2	hypothetical protein 6825889:6830712 forward MW:181501; TOPep_Count=107	7395.67
2::BBBOND_0110440	1	1	15.63	4	1	hypothetical protein, conserved 2309986:2312532 reverse MW:96770; TOPep_Count=38	7810.24
2::BBBOND_0312420	1	1	51.03	5	1	hypothetical protein, conserved 8406265:8407214 forward MW:33607; TOPep_Count=12	7925.63
2::BBBOND_0107190	3	1	23.18	3	1	DNA repair and recombination protein RAD54-like , putative 1572468:1575552 reverse MW:105269; TOPep_Count=53	8018.57
2::BBBOND_0209210	2	2	27.83	2	1	WD domain, G-beta repeat containing protein, putative 4614798:4618493 forward MW:122346; TOPep_Count=47	8560.63
2::BBBOND_0303530	1	1	25.79	1	1	hypothetical protein 6227277:6227735 reverse MW:17220; TOPep_Count=12	8766.65
2::BBBOND_0105320	3	2	55.77	1;5	2	thioredoxin peroxidase-like protein, putative 1168294:1169037 reverse MW:22026; TOPep_Count=13	8931.07
2::BBBOND_0314060	6	1	179.02	1;2;3	3	hypothetical protein 8878450:8883084 reverse MW:172685; TOPep_Count=92	9092.98
2::BBBOND_0401950	2	2	73.71	2	1	ribosomal protein L17, putative 9311928:9313096 forward MW:22862; TOPep_Count=11	9222.19
2::BBBOND_0105440	2	2	96.96	3;5	2	ribose-phosphate pyrophosphokinase, putative 1198624:1199651 reverse MW:33174; TOPep_Count=17	9244.09
2::BBBOND_0101170	1	1	45.8	5	1	inorganic pyrophosphatase family protein, putative 300737:301824 reverse MW:35746; TOPep_Count=18	9468.88
2::BBBOND_0304560	2	1	93.12	1;2	2	hypothetical protein 6508101:6513236 forward MW:191028; TOPep_Count=109	9930.13
2::BBBOND_0209960	2	1	50.24	3	1	hypothetical protein 4779275:4780060 reverse MW:29250; TOPep_Count=18	10099.5
2::BBBOND_0204590	2	2	98.56	1;5	2	ran binding-like protein 1, putative 3576360:3577196 reverse MW:23840; TOPep_Count=13	10125.3
2::BBBOND_0301940	1	1	53.1	3	1	malate:quinone oxidoreductase, putative 5835595:5837215 forward MW:54261; TOPep_Count=30	10272.5
2::BBBOND_0306720	1	1	15.19	1	1	hypothetical protein, conserved 7018294:7020057 reverse MW:63056; TOPep_Count=32	10891.2
2::BBBOND_0106720	5	2	192.2	1;3	2	translation initiation factor 2 alpha subunit, putative 1449319:1450842 forward MW:37359; TOPep_Count=22	10963.7
2::BBBOND_0109990	1	1	153.02	1	1	ubiquitin domain containing protein family, putative 2216624:2217866 forward MW:35301; TOPep_Count=8	11060.1
2::BBBOND_0404780	1	1	34.17	3	1	RuvB-like 2 DNA helicase, putative 9954077:9955852 reverse MW:53836; TOPep_Count=34	11114.6
2::BBBOND_0209300	3	1	98.68	1;3	2	hypothetical protein 4634699:4635478 forward MW:28858; TOPep_Count=17	11183
2::BBBOND_0402180	2	1	40.6	3	1	pre-mRNA splicing factor RNA helicase, putative 9364425:9366616 reverse MW:80171; TOPep_Count=42	11315.9
2::BBBOND_0300210	1	1	19.34	1	1	DnaJ domain containing protein, putative 5445437:5446589 reverse MW:41760; TOPep_Count=23	11347.4
2::BBBOND_0403820	2	1	64.39	1;5	2	hypothetical protein 9717385:9718650 forward MW:45649; TOPep_Count=19	11460.7
2::BBBOND_0401920	1	1	26.7	1	1	calmodulin, putative 9308058:9308637 forward MW:16695; TOPep_Count=10	11595.3
2::BBBOND_0206830	2	2	24.92	3	1	hypothetical protein, conserved 4056067:4056399 forward MW:11157; TOPep_Count=7	11598.9
2::BBBOND_0403780	1	1	25.46	5	1	EF hand domain conatining protein, putative 9707705:9709348 reverse MW:61865; TOPep_Count=34	11672.1
2::BBBOND_0405350	1	1	24.4	1	1	ribosomal protein L34, putative 10085738:10086278 forward MW:17886; TOPep_Count=5	11731.8
2::BBBOND_0307040	2	2	17.73	5	1	SNF2 family N-terminal domain containing protein, putative 7082001:7087605 reverse MW:209332; TOPep_Count=103	11865.7
2::BBBOND_0310770	6	4	132.61	2;3	2	membrane protein, putative 8021403:8024027 reverse MW:98669; TOPep_Count=55	12009.4
2::BBBOND_0402000	1	1	24.4	1	1	hypothetical protein 9320920:9321879 reverse MW:34944; TOPep_Count=22	12021.1
2::BBBOND_0207440	2	2	265.75	1	1	hypothetical protein 4183571:4187317 forward MW:139576; TOPep_Count=30	12156.3
2::BBBOND_0402310	2	2	22.58	2	1	hypothetical protein 9399356:9401939 forward MW:98778; TOPep_Count=70	12212.4
2::BBBOND_0109780	2	2	89.26	3	1	aspartyl aminopeptidase , putative 2170810:2172422 forward MW:49302; TOPep_Count=25	12524.6
2::BBBOND_0105550	2	2	99.91	2	1	threonyl-tRNA synthetase, putative 1220381:1222800 forward MW:84768; TOPep_Count=46	12544.9
2::BBBOND_0101610	2	2	58.79	3;5	2	ribosomal protein L7Ae family protein, putative 383920:384804 forward MW:33103; TOPep_Count=20	12631.9
2::BBBOND_0302930	1	1	74.35	2;3	2	60S ribosomal protein L23, putative 6073446:6073990 reverse MW:17400; TOPep_Count=10	12757.8
2::BBBOND_0307640	2	2	54.41	2	1	ribosomal protein L15, putative 7224297:7224777 forward MW:16534; TOPep_Count=9	12982.1
2::BBBOND_0304980	1	1	24.91	1	1	ribosomal protein S26e, putative 6612804:6613281 reverse MW:13293; TOPep_Count=6	13048.3
2::BBBOND_0405240	3	2	114.66	1;2;3;4;5	5	hypothetical protein 10061581:10062342 reverse MW:28005; TOPep_Count=22	13135
2::BBBOND_0105030	1	1	16.16	4	1	myb-like DNA-binding domain containing protein, putative 1122611:1124270 forward MW:60369; TOPep_Count=41	13246.3
2::BBBOND_0300060	8	3	182.59	2;3	2	hypothetical protein 5407564:5412906 forward MW:199705; TOPep_Count=117	13278.6
2::BBBOND_0301070	3	3	76.31	1;5	2	protein phosphatase 2C, putative 5645475:5647235 reverse MW:64054; TOPep_Count=34	13464.3
2::BBBOND_0313210	2	2	130.45	5	1	NAC domain containing protein, putative 8598101:8598895 reverse MW:27003; TOPep_Count=10	13715
2::BBBOND_0104420	2	1	53.35	2;5	2	hypothetical protein 984449:985210 reverse MW:28700; TOPep_Count=15	13849.5
2::BBBOND_0304610	1	1	65.81	1	1	hypothetical protein, conserved 6522289:6522667 reverse MW:11854; TOPep_Count=9	13877.5
2::BBBOND_0405780	2	1	22.31	3	1	DEAD/DEAH box helicase and helicase conserved C- terminal domain containing protein, putative 10202590:10205751 reverse MW:111317; TOPep_Count=57	13878
2::BBBOND_0401530	1	1	14.8	2	1	hypothetical protein, conserved 9236737:9237646 reverse MW:29464; TOPep_Count=16	14264.9
2::BBBOND_0100060	3	1	27.31	3	1	hypothetical protein, conserved 12544:18440 forward MW:217139; TOPep_Count=97	14411
2::BBBOND_0300560	7	3	179.16	1;2;3	3	hypothetical protein 5535830:5540971 reverse MW:192163; TOPep_Count=113	14919.6
2::BBBOND_0212360	4	2	82.73	3	1	hypothetical protein 5352877:5357939 reverse MW:186977; TOPep_Count=112	14953.4
2::BBBOND_0302910	2	2	38.04	1	1	acuolar ATP synthase subunit family protein, putative 6071509:6072077 reverse MW:14211; TOPep_Count=8	14960.2
2::BBBOND_0103450	2	1	42.81	3	1	DnaJ domain containing protein, putative 782105:783985 forward MW:63863; TOPep_Count=33	15480
2::BBBOND_0313840	1	1	25.69	2;3	2	hypothetical protein 8754184:8758305 reverse MW:154480; TOPep_Count=86	15818.3
2::BBBOND_0304790	4	2	104.23	1;2	2	hypothetical protein 6568301:6573448 forward MW:191664; TOPep_Count=108	15912.8
2::BBBOND_0402960	3	2	20.96	4	1	hypothetical protein, conserved 9534546:9538377 forward MW:125508; TOPep_Count=58	16227.7
2::BBBOND_0403140	1	1	37.81	1	1	hypothetical protein, conserved 9571265:9571827 reverse MW:12505; TOPep_Count=6	16334.2
2::BBBOND_0108570	2	2	26.85	3	1	hypothetical protein, conserved 1908582:1910600 reverse MW:55043; TOPep_Count=22	16658.7
2::BBBOND_0304640	2	1	105.3	1;2	2	hypothetical protein 6525933:6532808 forward MW:259611; TOPep_Count=157	16947.6
2::BBBOND_0313900	5	1	87.82	2	1	hypothetical protein 8780686:8786115 reverse MW:201888; TOPep_Count=116	17078.6
2::BBBOND_0307210	7	2	26.22	3;4	2	hypothetical protein, conserved 7131559:7139908 forward MW:295052; TOPep_Count=148	17151.4
2::BBBOND_0101670	1	1	107.4	1	1	ribosomal protein L21, putative 393570:394052 reverse MW:18304; TOPep_Count=10	17199.9
2::BBBOND_0304020	1	1	15.88	3	1	hypothetical protein, conserved 6370731:6372713 forward MW:72558; TOPep_Count=36	17503.1
2::BBBOND_0307550	2	2	16.4	5	1	isoleucyl-tRNA synthetase family protein, putative 7206702:7210067 reverse MW:123693; TOPep_Count=67	17542.6
2::BBBOND_0210750	1	1	16.11	1	1	glutaredoxin-like protein, putative 4955860:4956911 reverse MW:19690; TOPep_Count=11	17553.6
2::BBBOND_0108620	2	1	70.97	1;2	2	heat shock protein 75, putative 1921106:1923496 forward MW:80527; TOPep_Count=49	17658.8
2::BBBOND_0207890	3	2	36.32	5	1	hypothetical protein, conserved 4287080:4301965 reverse MW:551741; TOPep_Count=256	17683
2::BBBOND_0300500	1	1	87.81	3	1	Bax inhibitor-1, putative 5519370:5520241 reverse MW:28133; TOPep_Count=11	17699.9
2::BBBOND_0309600	2	2	53.42	3	1	hypothetical protein, conserved 7762309:7763748 reverse MW:46777; TOPep_Count=28	18606.9
2::BBBOND_0305430	3	1	137.13	1;3	2	hypothetical protein 6730514:6735661 reverse MW:191691; TOPep_Count=109	18734.6
2::BBBOND_0310220	2	2	81.63	1;2;3	3	60S ribosomal protein L18, putative 7900731:7901989 forward MW:27512; TOPep_Count=12	18965.8
2::BBBOND_0107410	1	1	36.09	3	1	proteasome 26S regulatory subunit, putative 1645205:1648243 forward MW:110216; TOPep_Count=58	19042.4
2::BBBOND_0211010	4	1	33.74	5	1	hypothetical protein, conserved 5008446:5015519 forward MW:260177; TOPep_Count=139	19152.2
2::BBBOND_0313150	2	1	23	2;3	2	ABC transporter, ATP-binding domain containing protein, putative 8588593:8590695 reverse MW:68994; TOPep_Count=37	19617.7
2::BBBOND_0204640	2	2	40.97	5	1	small GTP-binding protein sar1, putative 3591040:3591852 forward MW:22110; TOPep_Count=14	19832
2::BBBOND_0203300	1	1	27.99	3	1	eukaryotic translation initiation factor 3 subunit, putative 3304638:3307281 reverse MW:85198; TOPep_Count=45	19965.1
2::BBBOND_0211760	1	1	153.02	1	1	eIF-4A-like DEAD family RNA helicase, putative 5204241:5206052 reverse MW:60237; TOPep_Count=33	20392.1
2::BBBOND_0402670	1	1	153.02	1	1	hypothetical protein, conserved 9473295:9473991 reverse MW:23185; TOPep_Count=14	20653.4
2::BBBOND_0405000	1	1	26.12	1	1	high mobility group protein-like protein NHP1, putative 10005641:10005928 reverse MW:10632; TOPep_Count=8	20812.3
2::BBBOND_0100700	2	1	55.38	1;2;3	3	hypothetical protein 176608:177759 forward MW:43450; TOPep_Count=27	20838.6
2::BBBOND_0405360	4	4	81.13	3	1	aspartyl-tRNA synthetase, putative 10086361:10088559 forward MW:67387; TOPep_Count=47	21035.4
2::BBBOND_0210520	1	1	93.18	5	1	phosphoriboprotein P0, putative 4913745:4914686 reverse MW:34145; TOPep_Count=18	21118
2::BBBOND_0305550	1	1	153.02	1	1	40S ribosomal protein S21e, putative 6759777:6760052 reverse MW:8752; TOPep_Count=5	21234
2::BBBOND_0300800	1	1	24.4	1	1	hypothetical protein, conserved 5589570:5592299 reverse MW:99503; TOPep_Count=48	21603.3
2::BBBOND_0204810	2	2	171.48	3	1	leucine aminopeptidase, putative 3631499:3633300 forward MW:56145; TOPep_Count=32	21839
2::BBBOND_0303740	3	2	61.93	3	1	ATP synthase F1, alpha subunit family protein, putative 6302298:6303978 forward MW:59533; TOPep_Count=34	21881.1
2::BBBOND_0311010	1	1	25.34	2;3	2	hypothetical protein, conserved 8070718:8073132 forward MW:87453; TOPep_Count=46	21900.5
2::BBBOND_0209620	1	1	15.62	2	1	hypothetical protein 4700285:4700925 forward MW:12496; TOPep_Count=8	21932.5
2::BBBOND_0202240	3	2	19.94	2	1	helicase with zinc finger motif protein, putative 3091937:3095473 forward MW:131350; TOPep_Count=70	22084.4
2::BBBOND_0310230	2	1	78.71	3	1	hypothetical protein 7903053:7907536 forward MW:155742; TOPep_Count=92	22264.9
2::BBBOND_0313920	4	2	87.28	2	1	hypothetical protein 8798595:8803547 reverse MW:183955; TOPep_Count=113	22673.9
2::BBBOND_0311400	3	2	48.36	3	1	hypothetical protein, conserved 8166624:8169788 forward MW:115151; TOPep_Count=51	23419.6
2::BBBOND_0208770	3	1	48.3	1;2;5	3	hypothetical protein 4506788:4507573 forward MW:28994; TOPep_Count=19	23447.2
2::BBBOND_0403230	3	3	44.06	3	1	skb1 methyltransferase family protein, putative 9583549:9585561 reverse MW:75388; TOPep_Count=32	23815.4
2::BBBOND_0204270	2	2	24.77	2	1	hypothetical protein 3511102:3511404 reverse MW:10949; TOPep_Count=5	23995.5
2::BBBOND_0206910	6	4	144.64	2;3	2	2-oxoglutarate dehydrogenase E1 component , putative 4072657:4075417 reverse MW:100408; TOPep_Count=47	24219.4
2::BBBOND_0313880	4	1	93.99	1;2	2	hypothetical protein 8769556:8775188 reverse MW:209205; TOPep_Count=123	24427.1
2::BBBOND_0402810	2	2	44.05	3	1	mitochondrial processing peptidase beta subunit, putative 9499173:9500917 forward MW:57107; TOPep_Count=31	24713
2::BBBOND_0212020	2	1	15.34	2	1	cathepsin C precursor, putative 5260472:5262230 forward MW:58257; TOPep_Count=26	24922.7
2::BBBOND_0305750	3	2	33.64	3;5	2	hypothetical protein 6805672:6806433 forward MW:28920; TOPep_Count=18	25743.5
2::BBBOND_0108270	2	1	117.64	2;3;5	3	lysophospholipase, putative 1836720:1837980 reverse MW:44388; TOPep_Count=23	25935
2::BBBOND_0300730	3	3	229.85	1;2	2	hypothetical protein, conserved 5576875:5578763 forward MW:67335; TOPep_Count=14	26147.6
2::BBBOND_0210140	4	2	27.82	3	1	hypothetical protein, conserved 4819843:4828248 reverse MW:311917; TOPep_Count=160	27147.4
2::BBBOND_0307760	5	5	110.6	2;3	2	glutaminyl-tRNA synthetase family protein, putative 7253373:7255190 reverse MW:69851; TOPep_Count=42	27542.5
2::BBBOND_0305790	5	2	140.78	3;5	2	hypothetical protein 6813091:6813939 forward MW:31528; TOPep_Count=20	27697.9
2::BBBOND_0105200	2	2	93.63	4	1	40S ribosomal protein S15, putative 1151855:1152385 forward MW:15316; TOPep_Count=5	27748.2
2::BBBOND_0105480	2	2	25.72	4	1	nucleoside monophosphate kinase, putative 1204549:1205446 forward MW:26710; TOPep_Count=18	28173.6
2::BBBOND_0207710	5	4	156.52	1;3	2	40S ribosomal protein S13, putative 4241804:4242295 reverse MW:17368; TOPep_Count=11	28275.5
2::BBBOND_0105710	2	2	20.7	4;5	2	hypothetical protein 1244254:1245464 forward MW:43397; TOPep_Count=23	28862.6
2::BBBOND_0211485	3	3	130.46	1	1	hypothetical protein, conserved 5124136:5127279 reverse MW:110973; TOPep_Count=65	28862.9
2::BBBOND_0313910	5	2	110.26	2;3;5	3	hypothetical protein 8789916:8795536 reverse MW:208029; TOPep_Count=124	29603.9
2::BBBOND_0107660	2	2	17.89	4	1	hypothetical protein 1701879:1704779 reverse MW:108955; TOPep_Count=51	30192.2
2::BBBOND_0310560	1	1	21.09	1	1	Ras family protein, putative 7978628:7979470 forward MW:24969; TOPep_Count=18	30211.2
2::BBBOND_0103140	2	1	84.32	1;2;3	3	hypothetical protein, conserved 709747:712258 reverse MW:88038; TOPep_Count=48	30711.7
2::BBBOND_0101920	2	2	83.45	1;2;3	3	hypothetical protein 433908:434666 reverse MW:28797; TOPep_Count=16	32114.4
2::BBBOND_0200720	2	1	54.07	1;3	2	hypothetical protein 2767000:2767962 reverse MW:35109; TOPep_Count=19	32242.6
2::BBBOND_0200860	3	3	40.3	3	1	hypothetical protein, conserved 2790053:2793511 forward MW:126151; TOPep_Count=66	33354.2
2::BBBOND_0209270	1	1	139.91	1	1	hypothetical protein 4625701:4626315 reverse MW:21878; TOPep_Count=8	34331.3
2::BBBOND_0401200	3	2	50.25	3	1	T-complex protein 1 eta subunit, putative 9170025:9171766 reverse MW:58105; TOPep_Count=39	34712
2::BBBOND_0303800;2::BBBOND_0210510	6	3	42.32	3	1	hypothetical protein 6313305:6320051 forward MW:253626; TOPep_Count=150	35298.7
2::BBBOND_0200040	4	2	91.7	1;3	2	hypothetical protein 2561619:2566817 forward MW:194015; TOPep_Count=111	36790.9
2::BBBOND_0301910	2	2	41.6	1	1	ribosomal protein L15, putative 5831765:5832361 forward MW:23734; TOPep_Count=13	37048.4
2::BBBOND_0312310	1	1	16.74	5	1	ataxin-2 N-terminal region domain containing protein, putative 8383114:8385322 reverse MW:69581; TOPep_Count=30	37141.5
2::BBBOND_0208510	1	1	153.02	1;5	2	ribosomal protein L9, putative 4457521:4458131 forward MW:21518; TOPep_Count=14	37264.8
2::BBBOND_0309090	2	2	24.59	3	1	tetratricopeptide repeat domain containing protein, putative 7630056:7631970 reverse MW:60031; TOPep_Count=38	38230
2::BBBOND_0311560	4	4	93.33	2	1	carbamoyl phosphate synthetase, putative 8206722:8211765 forward MW:181286; TOPep_Count=88	38582.5
2::BBBOND_0101870	5	4	82.84	3	1	long-chain acyl-CoA synthetase, putative 419944:422128 forward MW:77999; TOPep_Count=41	38928.7
2::BBBOND_0104830	2	2	190.74	1;5	2	gliding-associated protein 45, putative 1091837:1092457 forward MW:22078; TOPep_Count=9	39704.6
2::BBBOND_0304670	3	2	99.03	1;2	2	hypothetical protein 6541866:6547511 reverse MW:210565; TOPep_Count=126	39912.7
2::BBBOND_0401900	2	2	124.67	1;5	2	hypothetical protein, conserved 9303660:9304139 forward MW:17802; TOPep_Count=11	40297.7
2::BBBOND_0111370	6	3	78.98	2	1	hypothetical protein 2518460:2522491 reverse MW:149102; TOPep_Count=93	41137.6
2::BBBOND_0305380	6	3	71.4	1;3;5	3	hypothetical protein 6715876:6721719 forward MW:217505; TOPep_Count=131	41168.1
2::BBBOND_0107690	4	3	25.16	4;5	2	hypothetical protein, conserved 1709875:1713582 forward MW:137057; TOPep_Count=70	42081.2
2::BBBOND_0308530	1	1	14.09	5	1	hypothetical protein 7441657:7442882 reverse MW:33199; TOPep_Count=18	42783.1
2::BBBOND_0208830	1	1	103.14	1;5	2	hypothetical protein 4528024:4528917 reverse MW:34807; TOPep_Count=17	42879.1
2::BBBOND_0400220	3	2	19.64	3	1	hypothetical protein, conserved 8969366:8969980 forward MW:22298; TOPep_Count=11	44514.3
2::BBBOND_0309630	1	1	17.47	5	1	hypothetical protein 7770353:7772126 reverse MW:61571; TOPep_Count=23	44666.5
2::BBBOND_0313950	6	2	181.15	1;2;3	3	hypothetical protein 8811642:8817089 reverse MW:203327; TOPep_Count=116	44908.5
2::BBBOND_0303060	6	3	113.23	1;2;3	3	hypothetical protein 6106471:6111660 reverse MW:195450; TOPep_Count=120	45245.6
2::BBBOND_0102200	2	1	153.51	3	1	hypothetical protein 496560:498689 forward MW:78523; TOPep_Count=41	45699.2
2::BBBOND_0300020	4	2	115.56	1;2	2	hypothetical protein 5376037:5379213 forward MW:118369; TOPep_Count=70	46901.5
2::BBBOND_0101600	6	5	232.53	1;3;5	3	ribosomal L18p/L5e family protein, putative 381452:382716 reverse MW:35638; TOPep_Count=23	47083.4
2::BBBOND_0207800	2	2	68.31	3	1	phosphoenolpyruvate carboxykinase, putative 4266427:4268227 forward MW:65519; TOPep_Count=31	47819.7
2::BBBOND_0104020	6	4	220.1	1;2;3	3	ribosomal protein RPL4A, putative 913468:914568 forward MW:40470; TOPep_Count=24	48472.9
2::BBBOND_0403860	4	4	300.18	1;2;3;5	4	40S ribosomal protein S8, putative 9741667:9742521 reverse MW:21853; TOPep_Count=9	48764.8
2::BBBOND_0107368	3	3	271.62	1;3	2	hypothetical protein 1633799:1635331 forward MW:57579; TOPep_Count=27	48878.3
2::BBBOND_0203050	4	4	211.72	1;3;5	3	receptor for activated C kinase, RACK protein, putative 3249463:3250746 reverse MW:35488; TOPep_Count=16	50194.4
2::BBBOND_0308230	4	4	132.51	5	1	hypothetical protein, conserved 7377873:7379117 reverse MW:45801; TOPep_Count=21	50336.8
2::BBBOND_0302550	2	2	52.75	1	1	hypothetical protein 5966223:5966807 reverse MW:15373; TOPep_Count=7	50448
2::BBBOND_0302370	3	3	112	1;2;3	3	60S ribosomal protein L7, putative 5937777:5938761 forward MW:30366; TOPep_Count=15	51121.1
2::BBBOND_0313440	8	7	140.32	2;3	2	Glutamate/Leucine/Phenylalanine/Valine dehydrogenase family protein, putative 8655614:8658736 reverse MW:118924; TOPep_Count=64	51133.9
2::BBBOND_0205160	5	4	82.74	2	1	hypothetical protein, conserved 3717436:3721819 reverse MW:132217; TOPep_Count=64	51625.2
2::BBBOND_0107280	3	2	32.36	5	1	hypothetical protein 1590710:1591465 reverse MW:27830; TOPep_Count=19	51831.4
2::BBBOND_0208080	6	4	137.74	3	1	glycyl-tRNA synthetase, putative 4350843:4353041 forward MW:82336; TOPep_Count=48	52675.1
2::BBBOND_0311580	1	1	24.4	1	1	ribosomal protein L24e, putative 8214793:8215486 forward MW:22966; TOPep_Count=13	52893.8
2::BBBOND_0200030	4	3	108.01	1;2;4	3	hypothetical protein 2554038:2558596 forward MW:168805; TOPep_Count=89	54000.3
2::BBBOND_0105530	3	3	219.78	1;5	2	12D3 antigen, putative 1213281:1214324 forward MW:38340; TOPep_Count=24	54481.9
2::BBBOND_0305870	5	5	332.8	1;2;3	3	vacuolar ATP synthase catalytic subunit A, putative 6833414:6835901 reverse MW:66729; TOPep_Count=38	54820.2
2::BBBOND_0202800	5	4	94.68	1;3	2	hypothetical protein 3206438:3209731 reverse MW:118809; TOPep_Count=48	55771.6
2::BBBOND_0207760	2	1	23.7	3	1	hypothetical protein 4251872:4253297 forward MW:50324; TOPep_Count=17	55876.4
2::BBBOND_0300890	3	1	21.24	2;3	2	preprocathepsin c precursor, putative 5613953:5615892 forward MW:62672; TOPep_Count=26	56271.5
2::BBBOND_0302160	2	1	18.93	4	1	hypothetical protein, conserved 5895452:5898011 forward MW:63614; TOPep_Count=27	58128.3
2::BBBOND_0205440	5	5	216.22	1;2;3;5	4	adenosine deaminase, putative 3783704:3784968 forward MW:40327; TOPep_Count=19	59236.3
2::BBBOND_0403810	2	2	49.42	3	1	T-complex protein 1 zeta subunit, putative 9713860:9715476 forward MW:59245; TOPep_Count=40	61100.3
2::BBBOND_0400020	6	2	47.94	3	1	hypothetical protein 8894757:8899985 forward MW:194059; TOPep_Count=102	62891.5
2::BBBOND_0303460	2	2	71.72	2;3;5	3	hypothetical protein, conserved 6207012:6208086 forward MW:32574; TOPep_Count=19	63207.6
2::BBBOND_0402720	3	1	74.32	2	1	hypothetical protein, conserved 9481633:9485262 reverse MW:136602; TOPep_Count=68	64232.5
2::BBBOND_0404560	1	1	153.02	1;4	2	40S ribosomal protein S28, putative 9917910:9918113 reverse MW:7486; TOPep_Count=3	64256.3
2::BBBOND_0105680	5	3	154.06	2;3	2	polyadenylate binding protein, putative 1238024:1239724 forward MW:63106; TOPep_Count=33	64314.5
2::BBBOND_0106440	3	3	269.72	1	1	membrane protein, putative 1384010:1385419 forward MW:54523; TOPep_Count=10	66187.4
2::BBBOND_0210240	1	1	153.02	1	1	histamine-releasing factor, putative 4847251:4847851 forward MW:20384; TOPep_Count=5	66604.1
2::BBBOND_0100960	8	7	218.53	2;3	2	asparaginyl-tRNA synthetase family protein, putative 249179:251011 forward MW:68128; TOPep_Count=41	67379.3
2::BBBOND_0306000	1	1	25.2	1	1	hypothetical protein 6871665:6872993 reverse MW:48350; TOPep_Count=15	69065.6
2::BBBOND_0109880	3	2	61.31	1;3;5	3	hypothetical protein 2192309:2193067 reverse MW:28351; TOPep_Count=18	69781.3
2::BBBOND_0204400	4	4	123.11	3	1	hypothetical protein, conserved 3544695:3546857 forward MW:80261; TOPep_Count=38	70412
2::BBBOND_0101500	3	3	185.31	1;2;4	3	ribosomal L27e protein family protein, putative 361589:362029 reverse MW:16707; TOPep_Count=10	70709
2::BBBOND_0404290	1	1	16.32	5	1	hypothetical protein, conserved 9857583:9859222 reverse MW:58865; TOPep_Count=28	71964.3
2::BBBOND_0210590	8	7	358.6	1;3;5	3	glycerol-3-phosphate dehydrogenase, putative 4925790:4927168 reverse MW:38825; TOPep_Count=23	72332.7
2::BBBOND_0401260	2	2	123.81	1	1	hypothetical protein 9182600:9183970 reverse MW:48077; TOPep_Count=39	73736.6
2::BBBOND_0103070	3	1	26.73	3	1	phenylalanine-tRNA ligase, putative 688744:690185 reverse MW:53713; TOPep_Count=34	74150.4
2::BBBOND_0308770	2	1	71.65	2	1	hypothetical protein 7528940:7533583 forward MW:174035; TOPep_Count=89	74722.6
2::BBBOND_0312140	6	3	112.1	1;3;5	3	hypothetical protein 8328170:8334285 forward MW:223542; TOPep_Count=128	75014.4
2::BBBOND_0108660	5	5	167.86	1;2;3;5	4	GTP-binding nuclear protein Ran, putative 1931000:1931635 reverse MW:24194; TOPep_Count=15	75542.7
2::BBBOND_0304830	3	1	104.38	1;2	2	hypothetical protein 6578584:6584220 reverse MW:210363; TOPep_Count=120	76621.1
2::BBBOND_0305210	1	1	78.04	1	1	hypothetical protein, conserved 6675420:6676716 forward MW:34694; TOPep_Count=13	76817.9
2::BBBOND_0205490	6	6	604.8	1	1	200 kDa antigen p200, putative 3795307:3798788 forward MW:133189; TOPep_Count=28	77597.5
2::BBBOND_0200020	5	2	96.72	1;2	2	hypothetical protein 2546975:2552146 forward MW:191432; TOPep_Count=119	78601
2::BBBOND_0300080	4	2	113.81	1;2;3;5	4	hypothetical protein 5415790:5421423 reverse MW:211572; TOPep_Count=127	79168.5
2::BBBOND_0212080	5	5	218.27	3	1	putative serine esterase domain containing protein 5275775:5277394 forward MW:60728; TOPep_Count=29	79571
2::BBBOND_0102960	1	1	16.11	1	1	translation initiation factor IF-2, putative 657201:660344 reverse MW:106408; TOPep_Count=60	81118
2::BBBOND_0403240	2	2	66.74	3	1	Sec 24 protein transport protein, putative 9586396:9588984 forward MW:91604; TOPep_Count=37	81270.6
2::BBBOND_0212310	6	1	90.72	2	1	hypothetical protein 5338535:5344162 reverse MW:208664; TOPep_Count=117	81907.2
2::BBBOND_0201280	1	1	95.06	1;4;5	3	vesicle-associated membrane protein, putative 2888387:2889149 reverse MW:25204; TOPep_Count=15	82981.9
2::BBBOND_0203200	2	2	204.02	1;3;5	3	40S ribosomal subunit protein S14, putative 3283992:3284669 forward MW:16942; TOPep_Count=8	83076.1
2::BBBOND_0206230	4	4	92.85	1;3	2	hypothetical protein 3943320:3945278 reverse MW:69584; TOPep_Count=16	84126.6
2::BBBOND_0401350	2	1	36.38	2;3	2	hypothetical protein, conserved 9200644:9201707 forward MW:26078; TOPep_Count=17	84375.3
2::BBBOND_0208790	10	9	283.17	1;2;3	3	aminopeptidase, putative 4513118:4515826 reverse MW:102068; TOPep_Count=60	88082.4
2::BBBOND_0404440	3	2	57.22	1;3	2	hypothetical protein 9893086:9893847 forward MW:27910; TOPep_Count=17	89564.5
2::BBBOND_0303270	2	1	32.83	3	1	hypothetical protein 6166356:6169190 forward MW:106383; TOPep_Count=51	89730
2::BBBOND_0201860	6	3	357.58	1;2;3;5	4	Histone H2A protein, putative 3005443:3005871 forward MW:15267; TOPep_Count=8	91200.6
2::BBBOND_0108810	1	1	15.16	5	1	phospholipase C gamma 1, putative 1964928:1968152 forward MW:119515; TOPep_Count=65	91935.4
2::BBBOND_0302300	7	3	138.08	2;3	2	FAD-dependent glycerol-3-phosphate dehydrogenase, putative 5919051:5921329 forward MW:69061; TOPep_Count=35	92085.6
2::BBBOND_0212370	5	3	139.44	1;2;3	3	hypothetical protein 5359324:5364468 reverse MW:191005; TOPep_Count=111	92527.9
2::BBBOND_0402080	2	2	40.66	3;5	2	small nuclear ribonucleoprotein, putative 9344306:9344702 forward MW:11900; TOPep_Count=6	93739.1
2::BBBOND_0301730	4	3	420.92	1;3;5	3	hypothetical protein 5784292:5785302 forward MW:36584; TOPep_Count=19	94085.9
2::BBBOND_0312850	4	4	18.97	3	1	ribosomal RNA large subunit methyltransferase J family protein, putative 8538707:8542087 reverse MW:118673; TOPep_Count=50	94798.5
2::BBBOND_0404480	5	5	165.4	1;5	2	protein disulfide-isomerase, putative 9900759:9903206 forward MW:61057; TOPep_Count=25	95022.1
2::BBBOND_0208910	4	4	252.55	1;3;5	3	serine hydroxymethyltransferase, putative 4543209:4545078 forward MW:49611; TOPep_Count=24	95716.6
2::BBBOND_0308820	9	4	43.47	2	1	hypothetical protein 7546168:7558428 forward MW:453808; TOPep_Count=259	98110.7
2::BBBOND_0207580	4	2	28.06	2	1	hypothetical protein 4216219:4221534 reverse MW:197333; TOPep_Count=89	98343.2
2::BBBOND_0104870	3	3	188.46	1;5	2	cAMP-dependent protein kinase regulatory subunit , putative 1097292:1098619 forward MW:34936; TOPep_Count=23	98513.2
2::BBBOND_0105820	10	9	483.61	1;2;3	3	heat shock protein 90, putative 1264808:1267204 forward MW:90497; TOPep_Count=47	101772
2::BBBOND_0313930	3	2	21.56	2	1	hypothetical protein 8804753:8809885 reverse MW:190933; TOPep_Count=102	102738
2::BBBOND_0310810	7	7	303.09	1;3	2	dnaK family protein, putative 8028158:8030589 reverse MW:82399; TOPep_Count=42	103570
2::BBBOND_0310200	5	5	253.47	1;2;3	3	40S ribosomal protein S6, putative 7897392:7898126 forward MW:27777; TOPep_Count=13	103642
2::BBBOND_0314020	2	1	93.38	1;2	2	hypothetical protein 8851172:8855806 reverse MW:173930; TOPep_Count=104	106434
2::BBBOND_0403370	2	2	197.07	1;5	2	hypothetical protein, conserved 9621611:9622365 forward MW:24563; TOPep_Count=14	106435
2::BBBOND_0207850	2	1	46.52	1;5	2	hypothetical protein 4277977:4278693 reverse MW:26455; TOPep_Count=15	106976
2::BBBOND_0311850	3	3	290.01	1;3;5	3	40S ribosomal protein S2, putative 8264448:8265522 reverse MW:30992; TOPep_Count=13	107286
2::BBBOND_0301860	5	5	70.78	2;3	2	eukaryotic translation initiation factor 3 subunit 7, putative 5813397:5815061 forward MW:62568; TOPep_Count=30	108570
2::BBBOND_0313390	4	1	75.96	1;3;5	3	hypothetical protein 8646774:8647709 forward MW:34437; TOPep_Count=20	109473
2::BBBOND_0109520	4	4	68.57	1;2	2	transporter, putative 2116722:2118147 reverse MW:49806; TOPep_Count=17	110474
2::BBBOND_0106380	1	1	218.73	1;5	2	translation initiation factor 5A, putative 1373881:1374360 reverse MW:17128; TOPep_Count=10	111266
2::BBBOND_0103790	2	2	120.03	1;2;3;5	4	Thioredoxin family protein, putative 858012:858725 reverse MW:25630; TOPep_Count=12	112085
2::BBBOND_0306100	2	2	35.92	2;3	2	membrane protein, putative 6891752:6892046 forward MW:7901; TOPep_Count=3	114107
2::BBBOND_0110810;2::BBBOND_0110760	3	2	194.07	1;3;5	3	hypothetical protein 2387522:2388301 reverse MW:27780; TOPep_Count=14	114869
2::BBBOND_0209800	3	2	64.15	3	1	translation initiation factor 3 subunit 10, putative 4741120:4744086 reverse MW:115832; TOPep_Count=73	115054
2::BBBOND_0401570	2	2	19.46	2;3	2	hypothetical protein, conserved 9243113:9245204 forward MW:69696; TOPep_Count=33	115716
2::BBBOND_0401380	7	5	426.56	1;3	2	heat shock protein 60, putative 9211546:9213219 reverse MW:59790; TOPep_Count=33	116204
2::BBBOND_0206210	2	2	71.46	1;5	2	hypothetical protein 3937188:3938210 reverse MW:38819; TOPep_Count=19	116357
2::BBBOND_0303100	6	3	43.13	2;3	2	DEAD/DEAH box helicase domain containing protein, putative 6127387:6133455 forward MW:228662; TOPep_Count=122	118845
2::BBBOND_0205710	4	3	20.49	5	1	hypothetical protein 3829175:3833108 forward MW:133480; TOPep_Count=70	119933
2::BBBOND_0107500	2	1	57.83	1;4	2	hypothetical protein 1665949:1666704 reverse MW:28500; TOPep_Count=16	121033
2::BBBOND_0205810;2::BBBOND_0203150;2::BBBOND_0207870	4	2	103.08	1;2;3;4;5	5	hypothetical protein 3852108:3852311 forward MW:7674; TOPep_Count=7	121860
2::BBBOND_0202760	5	4	191.83	1;3	2	hypothetical protein 3197993:3201949 reverse MW:144275; TOPep_Count=71	123329
2::BBBOND_0300820	3	2	72.84	2;3	2	hypothetical protein 5596866:5598218 reverse MW:49745; TOPep_Count=18	123930
2::BBBOND_0204530	6	6	365.16	1;5	2	p29 protein, putative 3566596:3567408 forward MW:23326; TOPep_Count=17	124313
2::BBBOND_0108190	4	2	56	1;2;3	3	hypothetical protein 1822716:1823477 reverse MW:28332; TOPep_Count=16	125386
2::BBBOND_0109340	6	6	502.45	1;2;3;5	4	lactate dehydrogenase, putative 2067635:2068709 reverse MW:34797; TOPep_Count=17	126874
2::BBBOND_0300340	8	8	545.31	1;3;5	3	hexokinase, putative 5480604:5482070 forward MW:54538; TOPep_Count=34	135225
2::BBBOND_0313870	4	1	81.14	2	1	hypothetical protein 8762465:8767921 reverse MW:203204; TOPep_Count=121	135578
2::BBBOND_0211630	7	7	361.84	1;2;3	3	lysyl-tRNA synthetase, putative 5165421:5167789 forward MW:62533; TOPep_Count=28	139440
2::BBBOND_0100100	8	7	294.1	1;3;5	3	heat shock protein 70, putative 23795:25759 reverse MW:71467; TOPep_Count=46	139661
2::BBBOND_0305220	4	3	32.83	2;3	2	hypothetical protein, conserved 6676988:6680302 forward MW:116932; TOPep_Count=64	139820
2::BBBOND_0201520	4	4	257.81	1;3;4;5	4	40S ribosomal protein S3 protein, putative 2936818:2937526 reverse MW:24922; TOPep_Count=16	143085
2::BBBOND_0209280	2	1	54.94	1;3	2	hypothetical protein 4628303:4629067 forward MW:28078; TOPep_Count=19	143762
2::BBBOND_0305600	8	2	194.78	1;2;3	3	hypothetical protein 6770794:6777660 forward MW:255984; TOPep_Count=145	144990
2::BBBOND_0313830	6	3	37.17	5	1	hypothetical protein 8747433:8752541 reverse MW:189229; TOPep_Count=117	146672
2::BBBOND_0207490	2	2	157.02	1;4	2	hypothetical protein, conserved 4198728:4199329 forward MW:20852; TOPep_Count=10	147417
2::BBBOND_0212040	1	1	55.14	1;2;3	3	ATPase, AAA family, putative 5267722:5268906 reverse MW:42606; TOPep_Count=25	147688
2::BBBOND_0102000	6	4	275.8	1;3	2	membrane protein, putative 449457:451616 forward MW:79476; TOPep_Count=39	151748
2::BBBOND_0100560	3	1	36.56	2;3;5	3	hypothetical protein, conserved 135252:141521 reverse MW:228256; TOPep_Count=81	151765
2::BBBOND_0212090	6	6	236	2;3;5	3	glucose-6-phosphate isomerase protein, putative 5277603:5279695 reverse MW:60501; TOPep_Count=28	152754
2::BBBOND_0200600	8	3	43.73	3;5	2	hypothetical protein, conserved 2734859:2739310 reverse MW:164848; TOPep_Count=84	153081
2::BBBOND_0209160	5	5	99.93	1;3	2	proliferation-associated protein 2g4, putative 4601308:4602643 reverse MW:42688; TOPep_Count=24	153692
2::BBBOND_0201530	1	1	18.06	5	1	hypothetical protein, conserved 2938469:2940016 forward MW:54589; TOPep_Count=31	154079
2::BBBOND_0102680	4	4	92.94	2;3	2	sec23 protein, putative 593430:595779 reverse MW:85900; TOPep_Count=40	155473
2::BBBOND_0309880	2	2	85.51	1;3;5	3	tubulin beta chain, putative 7830154:7831644 reverse MW:49314; TOPep_Count=21	157484
2::BBBOND_0306500	8	8	541.46	1;2;3;5	4	ribosomal protein S4e, putative 6963198:6964135 reverse MW:30641; TOPep_Count=20	162668
2::BBBOND_0304470	6	3	153.13	1;2;3;5	4	hypothetical protein 6485763:6491129 forward MW:200403; TOPep_Count=110	166520
2::BBBOND_0401330	1	1	303.6	1	1	splicing factor, arginine/serine-rich 3, putative 9196640:9197242 reverse MW:13834; TOPep_Count=7	166764
2::BBBOND_0404210	3	2	19.61	5	1	hypothetical protein 9836288:9844300 forward MW:299177; TOPep_Count=154	170666
2::BBBOND_0310410	2	1	21.3	3;5	2	prenyltransferase and squalene oxidase repeat family protein, putative 7944331:7946194 reverse MW:54070; TOPep_Count=25	172009
2::BBBOND_0306490	2	2	154.65	1	1	membrane-associated calcum-binding protein, putative 6962018:6962902 forward MW:32666; TOPep_Count=14	179165
2::BBBOND_0302800	8	6	183.45	1;2;3;5	4	40S ribosomal protein S3Ae, putative 6039438:6040390 reverse MW:29895; TOPep_Count=21	181182
2::BBBOND_0103400	2	2	24.02	3	1	hypothetical protein, conserved 772437:773613 reverse MW:41655; TOPep_Count=18	181805
2::BBBOND_0313040	4	3	85.84	1;2;3;5	4	ribosomal protein S7e family protein, putative 8571606:8572190 reverse MW:22048; TOPep_Count=14	192750
2::BBBOND_0100530	4	4	331.97	1;3;5	3	hypothetical protein 130895:131998 forward MW:40189; TOPep_Count=20	200830
2::BBBOND_0200780	8	7	463.18	1;2;3;5	4	hypothetical protein, conserved 2775654:2776787 forward MW:41692; TOPep_Count=24	202182
2::BBBOND_0209440	1	1	16.11	3	1	ribosomal protein S16, putative 4660477:4660944 forward MW:17486; TOPep_Count=13	206344
2::BBBOND_0304730	4	4	93.79	1;2;3;4;5	5	ribosomal protein L1, putative 6556758:6557862 reverse MW:24584; TOPep_Count=13	206637
2::BBBOND_0302740	3	3	27.55	3;4;5	3	hypothetical protein, conserved 6022328:6023350 forward MW:22349; TOPep_Count=15	206734
2::BBBOND_0100750	2	1	18.97	2	1	hypothetical protein, conserved 194859:196509 reverse MW:44034; TOPep_Count=26	213560
2::BBBOND_0206080	4	4	365.77	1;5	2	hypothetical protein 3907160:3908125 reverse MW:35321; TOPep_Count=20	214124
2::BBBOND_0300140	4	4	609.45	1	1	hypothetical protein 5432996:5433589 forward MW:21111; TOPep_Count=11	219250
2::BBBOND_0101040	2	1	36.96	2;3	2	cytochrome c oxidase subunit Vb, putative 268086:269258 forward MW:38795; TOPep_Count=24	221593
2::BBBOND_0206660	3	3	82.92	3	1	4-methyl-5(B-hydroxyethyl)-thiazol monophosphate biosynthesis enzyme, putative 4019597:4020393 reverse MW:19599; TOPep_Count=12	224049
2::BBBOND_0106860	4	3	26.7	4	1	hypothetical protein, conserved 1479530:1482478 forward MW:95928; TOPep_Count=53	225020
2::BBBOND_0308690	2	1	29.31	3;5	2	hypothetical protein, conserved 7503520:7507023 forward MW:128639; TOPep_Count=65	225383
2::BBBOND_0201850	5	5	306.88	1;2;3;5	4	Histone H3, putative 3004218:3004628 reverse MW:15396; TOPep_Count=6	227150
2::BBBOND_0304040	6	5	115.36	1;2;3	3	fatty acyl-CoA synthetase family protein, putative 6374907:6377064 reverse MW:73189; TOPep_Count=33	231562
2::BBBOND_0405120	2	2	65.52	3	1	clathrin heavy chain, putative 10033642:10039054 reverse MW:186814; TOPep_Count=108	231770
2::BBBOND_0205880	9	7	356.09	1;3;4;5	4	hypothetical protein 3867381:3868349 forward MW:36286; TOPep_Count=21	234573
2::BBBOND_0106600	3	3	371.23	1	1	hypothetical protein 1431743:1432447 forward MW:26112; TOPep_Count=12	243269
2::BBBOND_0307100	15	14	1111.75	1;2;3	3	pyruvate kinase, putative 7099387:7100916 forward MW:54920; TOPep_Count=29	246525
2::BBBOND_0100480	4	4	210.2	1;3;5	3	hypothetical protein 121495:122604 forward MW:41269; TOPep_Count=22	247162
2::BBBOND_0300030	4	1	78.55	2	1	hypothetical protein 5381047:5386623 forward MW:207555; TOPep_Count=119	249343
2::BBBOND_0203880	3	3	208.47	1;4	2	thioredoxin, putative 3429515:3429936 forward MW:11164; TOPep_Count=5	259952
2::BBBOND_0105770	11	9	702.73	1;3	2	hypothetical protein 1253436:1255877 forward MW:88248; TOPep_Count=48	270971
2::BBBOND_0306780	7	5	382.46	1;2;3;5	4	phosphoglycerate mutase 1 family protein, putative 7031277:7032493 reverse MW:28390; TOPep_Count=16	286908
2::BBBOND_0205610	12	9	384.2	1;2;3	3	ribosomal protein L3, putative 3812819:3814577 reverse MW:44468; TOPep_Count=23	299246
2::BBBOND_0202380	6	3	30.09	2;3;5	3	hypothetical protein, conserved 3127863:3129785 reverse MW:72056; TOPep_Count=42	304230
2::BBBOND_0404810	4	4	353.14	1;5	2	nucleosome assembly protein 1, putative 9960089:9961090 reverse MW:34489; TOPep_Count=18	310129
2::BBBOND_0302240	2	2	46.01	3	1	T-complex protein beta subunit, putative 5909476:5911134 forward MW:60030; TOPep_Count=38	311728
2::BBBOND_0306530	4	4	247.39	1;2;3;4;5	5	core histone H2A/H2B/H3/H4 family protein, putative 6968828:6969139 reverse MW:11439; TOPep_Count=6	315956
2::BBBOND_0403290	6	6	187.37	2;3	2	hypothetical protein, conserved 9596415:9604193 forward MW:283414; TOPep_Count=127	322181
2::BBBOND_0100240	3	3	341.78	1;2;3;4;5	5	ribosomal protein S2, putative 62840:63812 reverse MW:29214; TOPep_Count=20	325233
2::BBBOND_0211720	4	3	41.4	3	1	transcription factor TFIIB subunit, putative 5191434:5193008 forward MW:57881; TOPep_Count=34	346358
2::BBBOND_0206400	2	1	19.07	5	1	hypothetical protein, conserved 3979193:3980371 reverse MW:44390; TOPep_Count=24	346435
2::BBBOND_0102090	9	7	508.07	1;2;3;5	4	eukaryotic translation initiation factor 4A, putative 470831:472110 reverse MW:45601; TOPep_Count=22	358046
2::BBBOND_0102560	1	1	15.37	1	1	hypothetical protein, conserved 575421:577956 reverse MW:76919; TOPep_Count=42	362945
2::BBBOND_0201980	3	3	34.79	4;5	2	hypothetical protein, conserved 3031161:3034767 forward MW:123609; TOPep_Count=67	366706
2::BBBOND_0209400	5	5	514.85	1;5	2	spherical body protein 4 SBP4, putative 4656576:4657409 forward MW:31339; TOPep_Count=17	374777
2::BBBOND_0202600	6	6	42.83	2;3;4;5	4	1-phosphatidylinositol 4-kinase, putative 3169936:3173616 forward MW:137798; TOPep_Count=73	377280
2::BBBOND_0201040	6	5	300.24	1;3	2	vacuolar ATPase subunit B, putative 2833693:2835189 forward MW:55227; TOPep_Count=29	389594
2::BBBOND_0314000	12	7	134.27	2;3	2	hypothetical protein 8836948:8842341 reverse MW:200345; TOPep_Count=120	394377
2::BBBOND_0204010	5	4	110.37	1;2;3;4;5	5	hypothetical protein, conserved 3463051:3464493 reverse MW:53083; TOPep_Count=17	408602
2::BBBOND_0308560	1	1	153.02	1	1	60S acidic ribosomal protein P2 (L12EI), putative 7464396:7464596 forward MW:7016; TOPep_Count=4	412245
2::BBBOND_0311150	5	2	96.17	1;3;5	3	hypothetical protein 8097628:8102802 reverse MW:193257; TOPep_Count=121	420603
2::BBBOND_0403650;2::BBBOND_0101260;2::BBBOND_0402550	9	7	503.96	1;2;3;4;5	5	hypothetical protein 9677392:9678912 reverse MW:55236; TOPep_Count=16	421970
2::BBBOND_0203710	2	1	67.71	1;3	2	hypothetical protein 3389834:3391183 reverse MW:48823; TOPep_Count=18	429104
2::BBBOND_0313810	8	2	202.42	2;3	2	hypothetical protein 8735996:8741671 reverse MW:211199; TOPep_Count=124	429612
2::BBBOND_0101700	6	5	332.86	1;2;3;4;5	5	ribosomal protein L10, putative 397205:397924 reverse MW:27306; TOPep_Count=17	430000
2::BBBOND_0208920	5	5	255.06	1;3;5	3	ATP synthase F1 beta chain, putative 4545404:4546948 forward MW:55125; TOPep_Count=31	434999
2::BBBOND_0201720	5	5	243.95	1;2;3;4;5	5	histone 2B protein, putative 2979347:2979667 forward MW:11917; TOPep_Count=8	444617
2::BBBOND_0210480;2::BBBOND_0210450	2	1	52.39	2;3;4;5	4	hypothetical protein 4906988:4907896 reverse MW:33612; TOPep_Count=24	449735
2::BBBOND_0103960	3	3	64.72	2	1	6-phosphofructokinase, putative 900836:905041 reverse MW:149735; TOPep_Count=72	450433
2::BBBOND_0406000	3	2	60.4	1;3;5	3	acid phosphatase, putative 10245753:10247107 forward MW:43612; TOPep_Count=14	467075
2::BBBOND_0303590	4	4	120.69	1;5	2	hypothetical protein, conserved 6245427:6246408 forward MW:27916; TOPep_Count=11	467154
2::BBBOND_0209890	7	6	316.81	1;2;3;5	4	cyclophilin, putative 4765517:4766185 reverse MW:24206; TOPep_Count=15	474724
2::BBBOND_0308890	2	1	70.7	2	1	hypothetical protein 7578093:7582778 forward MW:175269; TOPep_Count=75	476183
2::BBBOND_0204280	18	17	901.96	1;2;3	3	hypothetical protein 3511707:3513641 forward MW:70506; TOPep_Count=39	510052
2::BBBOND_0100540	6	6	526.15	1;5	2	hypothetical protein 133057:134154 forward MW:39925; TOPep_Count=15	511355
2::BBBOND_0105450	19	17	907.31	1;2;3;5	4	phosphoglycerate kinase, putative 1200231:1201558 reverse MW:44547; TOPep_Count=27	512010
2::BBBOND_0107650;2::BBBOND_0103560;2::BBBOND_0110940;2::BBBOND_0201330;2::BBBOND_0304190;2::BBBOND_0307360	5	4	216.67	1;2;3;5	4	hypothetical protein 1698882:1700147 reverse MW:46620; TOPep_Count=15	518334
2::BBBOND_0304080	5	2	99.44	1;2	2	hypothetical protein 6387542:6394405 forward MW:256648; TOPep_Count=162	530376
2::BBBOND_0208140	3	2	60.61	2;3;5	3	hypothetical protein 4364673:4365434 forward MW:27851; TOPep_Count=16	546916
2::BBBOND_0106450	7	7	732.03	1;2;3;5	4	hypothetical protein 1387592:1390231 forward MW:96193; TOPep_Count=32	557745
2::BBBOND_0202070;2::BBBOND_0102630	2	1	18.44	2	1	hypothetical protein, conserved 3052281:3060577 forward MW:282247; TOPep_Count=137	566181
2::BBBOND_0103930	2	1	18.64	3	1	membrane protein, putative 893480:895985 reverse MW:87470; TOPep_Count=48	577390
2::BBBOND_0101230	3	2	138.6	1;2;3;4;5	5	hypothetical protein 313545:314306 forward MW:28337; TOPep_Count=17	579112
2::BBBOND_0103730	7	5	579.59	1;3;5	3	14/03/2003 protein, putative 849894:850784 reverse MW:28998; TOPep_Count=20	621941
2::BBBOND_0105340	2	1	33.38	3	1	adenylosuccinate synthetase, putative 1172282:1173858 forward MW:48560; TOPep_Count=28	641938
2::BBBOND_0107330	5	3	38.65	2;3;4;5	4	hypothetical protein, conserved 1602515:1604527 reverse MW:76811; TOPep_Count=40	688365
2::BBBOND_0401880	4	4	25.49	3;4	2	hypothetical protein, conserved 9300718:9301583 reverse MW:30841; TOPep_Count=17	701251
2::BBBOND_0110635	7	7	830.69	1;5	2	undefined product 2358589:2359329 forward MW:27055; TOPep_Count=9	704461
2::BBBOND_0303190	3	3	33	4	1	hypothetical protein 6154625:6156344 reverse MW:48038; TOPep_Count=31	711203
2::BBBOND_0210160	13	13	636.56	1;2;3;5	4	membrane protein, putative 4832439:4834304 forward MW:69293; TOPep_Count=37	726621
2::BBBOND_0305900	1	1	75.33	1;4;5	3	60S acidic ribosomal protein p1, putative 6839267:6839623 reverse MW:12267; TOPep_Count=5	727766
2::BBBOND_0103080	2	2	19.73	2;3	2	mac/perforin domain containing protein, putative 690700:694320 forward MW:135710; TOPep_Count=80	728193
2::BBBOND_0309670	5	1	120.39	1;3;5	3	hypothetical protein 7781480:7786489 reverse MW:187599; TOPep_Count=101	735328
2::BBBOND_0400960	6	6	96.9	2;3	2	succinate dehydrogenase alpha subunit, putative 9120402:9122712 forward MW:69127; TOPep_Count=43	772143
2::BBBOND_0209330	1	1	49.61	1;3	2	60S ribosomal protein L11, putative 4641951:4642537 forward MW:19815; TOPep_Count=8	780620
2::BBBOND_0402950	10	9	654.45	1;2;3	3	fatty acyl-CoA synthetase 3, putative 9531800:9534043 forward MW:75752; TOPep_Count=32	782094
2::BBBOND_0110660	2	1	23.06	3	1	translation initiation factor 3 subunit 2, putative 2365223:2366602 reverse MW:39358; TOPep_Count=22	794842
2::BBBOND_0200070;2::BBBOND_0111420;2::BBBOND_0300040;2::BBBOND_0305020;2::BBBOND_0305310;2::BBBOND_0309980;2::BBBOND_0312580;2::BBBOND_0314030;2::BBBOND_0400060	9	7	135.77	1;2;4	3	hypothetical protein 2578302:2583482 forward MW:194148; TOPep_Count=117	875648
2::BBBOND_0313650	4	4	321.83	1;3	2	hypothetical protein, conserved 8706087:8706797 reverse MW:14997; TOPep_Count=5	879056
2::BBBOND_0401150	1	1	17.55	3	1	hypothetical protein, conserved 9160593:9162243 reverse MW:57599; TOPep_Count=27	946791
2::BBBOND_0107720	2	2	100.75	1;3;5	3	glycerophosphoryl diester phosphodiesterase, putative 1717138:1718181 forward MW:38819; TOPep_Count=22	950015
2::BBBOND_0207170	15	14	419.09	1;3;5	3	hypothetical protein, conserved 4123575:4125089 forward MW:58584; TOPep_Count=41	964554
2::BBBOND_0403010	12	12	1028.84	1;2;3;5	4	fructose-1,6-bisphosphate aldolase, putative 9548028:9549110 forward MW:39007; TOPep_Count=21	972818
2::BBBOND_0303890;2::BBBOND_0405540	6	3	115.51	1;2;3;4;5	5	hypothetical protein 6346261:6351504 reverse MW:195951; TOPep_Count=116	988928
2::BBBOND_0312940	5	3	64.35	1;2;3;5	4	hypothetical protein 8558567:8559325 forward MW:27830; TOPep_Count=14	1.02785e+06
2::BBBOND_0309400	10	5	138.52	1;2;3;5	4	hypothetical protein 7713772:7719931 reverse MW:214332; TOPep_Count=143	1.0461e+06
2::BBBOND_0207290	4	4	152.96	2;3	2	adenosylhomocysteinase(S-adenosyl-L- homocysteinehydrolase), putative 4138922:4140618 reverse MW:54387; TOPep_Count=27	1.10225e+06
2::BBBOND_0401160	3	1	37.62	2;3;4;5	4	chaperonin cpn60, putative 9163131:9165089 forward MW:70162; TOPep_Count=42	1.12145e+06
2::BBBOND_0107790	1	1	13.37	4	1	ribosomal protein L1, putative 1742245:1743294 forward MW:38316; TOPep_Count=21	1.13055e+06
2::BBBOND_0200270	3	2	31.54	3;5	2	Rad2 endonuclease, putative 2632820:2635993 forward MW:117648; TOPep_Count=43	1.1828e+06
2::BBBOND_0204360	4	4	486.39	1;3;4;5	4	small heat shock protein, putative 3536739:3537437 forward MW:21838; TOPep_Count=11	1.19543e+06
2::BBBOND_0404160	9	8	151.37	2;3	2	aconitate hydratase 1 family protein, putative 9824806:9827652 forward MW:98950; TOPep_Count=57	1.30305e+06
2::BBBOND_0100460	10	10	1035.41	1;3;5	3	hypothetical protein 117154:118257 forward MW:40046; TOPep_Count=15	1.32742e+06
2::BBBOND_0302510	3	2	64.4	3	1	GDP dissociation inhibitor rabGDI, putative 5960857:5962493 forward MW:50560; TOPep_Count=27	1.33133e+06
2::BBBOND_0302640	8	5	46.54	3	1	hypothetical protein 5993177:6002368 forward MW:340477; TOPep_Count=217	1.50548e+06
2::BBBOND_0300010	5	3	80.72	2	1	undefined product 5366510:5372922 forward MW:236055; TOPep_Count=137	1.51936e+06
2::BBBOND_0102430	4	4	47.53	1;3	2	hypothetical protein, conserved 545619:549677 forward MW:126577; TOPep_Count=73	1.53545e+06
2::BBBOND_0403840	7	5	82.88	2	1	hypothetical protein, conserved 9721431:9734681 forward MW:498371; TOPep_Count=246	1.60407e+06
2::BBBOND_0300760	16	15	985.13	1;2;3;5	4	actin, putative 5583908:5585038 forward MW:41838; TOPep_Count=23	1.65217e+06
2::BBBOND_0203210	8	6	65.27	3;5	2	hypothetical protein, conserved 3285937:3293806 forward MW:286940; TOPep_Count=147	1.73009e+06
2::BBBOND_0302650	3	2	61.96	1;2;3;5	4	hypothetical protein 6003169:6003885 forward MW:26477; TOPep_Count=16	1.75113e+06
2::BBBOND_0202550	4	3	54.3	1;4	2	hypothetical protein 3160965:3161951 reverse MW:36139; TOPep_Count=19	1.8152e+06
2::BBBOND_0306850	21	21	1224.29	1;2;3	3	heat shock protein 70 precursor, putative 7041589:7043589 forward MW:73158; TOPep_Count=38	1.88963e+06
2::BBBOND_0311570	4	4	21.41	4;5	2	hydrolase, NUDIX family protein, putative 8213089:8214555 forward MW:55030; TOPep_Count=31	1.94785e+06
2::BBBOND_0310820	26	22	1917.85	1;2;3;5	4	hsp90 protein, putative 8031658:8034525 forward MW:82608; TOPep_Count=43	1.95855e+06
2::BBBOND_0204670	3	2	26.77	3;4;5	3	hypothetical protein, conserved 3597162:3598053 forward MW:30710; TOPep_Count=19	2.03463e+06
2::BBBOND_0306700	19	17	2137.58	1;2;3;5	4	enolase (2-phosphoglycerate dehydratase), putative 7013510:7014875 reverse MW:47516; TOPep_Count=27	2.48212e+06
2::BBBOND_0205920	25	24	2158.81	1;2;3	3	elongation factor 2, EF-2, putative 3875970:3878471 forward MW:92833; TOPep_Count=52	2.50119e+06
2::BBBOND_0100220	2	2	29.84	4	1	hypothetical protein 54976:59931 forward MW:181858; TOPep_Count=79	2.65314e+06
2::BBBOND_0100140	3	3	32.34	2;5	2	hypothetical protein, conserved 29121:30428 reverse MW:38214; TOPep_Count=21	2.72664e+06
2::BBBOND_0102390	28	27	2436.83	1;2;3;5	4	dnaK protein, putative 535457:537403 forward MW:70714; TOPep_Count=39	2.83629e+06
2::BBBOND_0100430	17	17	1718.98	1;2;3;5	4	hypothetical protein 110939:112132 forward MW:43676; TOPep_Count=23	2.87371e+06
2::BBBOND_0202520	15	14	1327.44	1;2;3;5	4	glyceraldehyde-3-phosphate dehydrogenase protein, putative 3155710:3156723 reverse MW:36399; TOPep_Count=19	2.99716e+06
2::BBBOND_0209860	3	2	21.96	3;4	2	T-complex protein 1 delta subunit, putative 4754637:4756650 reverse MW:58047; TOPep_Count=38	3.10548e+06
2::BBBOND_0202980	4	3	87.01	1;2;3;4;5	5	hypothetical protein 3239297:3240550 reverse MW:45418; TOPep_Count=15	3.13461e+06
2::BBBOND_0310140	5	5	25	5	1	hypothetical protein, conserved 7885817:7889784 forward MW:147453; TOPep_Count=60	3.13721e+06
2::BBBOND_0101330	2	2	22.69	5	1	ribosomal protein S8 family protein, putative 331130:331522 forward MW:14858; TOPep_Count=10	3.26951e+06
2::BBBOND_0307490	2	2	39.22	5	1	hypothetical protein, conserved 7196583:7197323 forward MW:27878; TOPep_Count=12	4.1132e+06
2::BBBOND_0106630	32	31	2406.65	1;2;3;5	4	GMP synthase, putative 1437151:1438734 reverse MW:58587; TOPep_Count=33	4.5713e+06
2::BBBOND_0301060	2	2	21.34	2;3;5	3	ribosomal protein S14p/S29e domain containing protein, putative 5644678:5645453 forward MW:22392; TOPep_Count=11	4.78289e+06
2::BBBOND_0402070	45	44	3287.99	1;2;3;5	4	spherical body protein 3, putative 9340200:9343586 forward MW:129336; TOPep_Count=64	4.86451e+06
2::BBBOND_0207730	7	6	285.09	1;3	2	myosin A, putative 4243577:4246184 reverse MW:93643; TOPep_Count=52	4.97838e+06
2::BBBOND_0306590	6	5	66.82	2;3;4;5	4	phospholipid-translocating P-type ATPase, flippase family protein, putative 6976716:6980699 reverse MW:149770; TOPep_Count=67	5.03811e+06
2::BBBOND_0302200	1	1	44.46	4	1	hypothetical protein 5901229:5901414 reverse MW:7023; TOPep_Count=2	5.0889e+06
2::BBBOND_0108320	36	35	2392.13	1;2;3;5	4	hypothetical protein 1849423:1850769 reverse MW:49223; TOPep_Count=31	5.23804e+06
2::BBBOND_0110880	13	13	1200.35	1;2;3;5	4	HAD superfamily hydrolase, putative 2400523:2401494 reverse MW:34796; TOPep_Count=13	5.70752e+06
2::BBBOND_0207950	2	2	33.48	3	1	DnaK family domain containing protein, putative 4316563:4319373 forward MW:102747; TOPep_Count=53	6.55119e+06
2::BBBOND_0102740	4	3	84.59	1;2;3;4;5	5	hypothetical protein 605811:606554 forward MW:27780; TOPep_Count=20	8.28131e+06
2::BBBOND_0202250	3	2	53.16	1;2;4	3	hypothetical protein 3096837:3097823 reverse MW:35616; TOPep_Count=18	1.02389e+07
2::BBBOND_0103700	5	3	154.6	1;2;3;4;5	5	41-2 protein antigen precursor, putative 846377:847982 forward MW:40822; TOPep_Count=25	1.17297e+07
2::BBBOND_0205170	3	3	32.81	4	1	membrane protein, putative 3722610:3723882 reverse MW:46684; TOPep_Count=21	1.43404e+07
2::BBBOND_0400450	1	1	48.17	2;3;4;5	4	hypothetical protein, conserved 9010589:9011557 reverse MW:34989; TOPep_Count=11	8.29827e+07
2::BBBOND_0303750	3	3	44.49	1;2;3;4;5	5	hypothetical protein, conserved 6304186:6306040 reverse MW:58178; TOPep_Count=35	1.11435e+08

## Sheet: iBAQ
Accession	Peptide count	Peptides used for quantitation	Confidence score	Fractions	Occurrences	Description	Quantification	iBAQ		FDR < 0.01; ≥2 peptide per protein
BBBOND_0303750	3	3	44.49	1;2;3;4;5	5	hypothetical protein, conserved	1.11435e+08	3.18385e+06
BBBOND_0205170	3	3	32.81	4	1	membrane protein, putative	1.43404e+07	682878
BBBOND_0202250	3	2	53.16	1;2;4	3	hypothetical protein	1.02389e+07	568830
BBBOND_0103700	5	3	154.6	1;2;3;4;5	5	41-2 protein antigen precursor, putative	1.17297e+07	469188
BBBOND_0110880	13	13	1200.35	1;2;3;5	4	HAD superfamily hydrolase, putative	5.70752e+06	439040
BBBOND_0301060	2	2	21.34	2;3;5	3	ribosomal protein S14p/S29e domain containing protein, putative	4.78289e+06	434808
BBBOND_0102740	4	3	84.59	1;2;3;4;5	5	hypothetical protein	8.28131e+06	414065
BBBOND_0307490	2	2	39.22	5	1	hypothetical protein, conserved	4.1132e+06	342767
BBBOND_0101330	2	2	22.69	5	1	ribosomal protein S8 family protein, putative	3.26951e+06	326951
BBBOND_0202980	4	3	87.01	1;2;3;4;5	5	hypothetical protein	3.13461e+06	208974
BBBOND_0313650	4	4	321.83	1;3	2	hypothetical protein, conserved	879056	175811
BBBOND_0108320	36	35	2392.13	1;2;3;5	4	hypothetical protein	5.23804e+06	168969
BBBOND_0202520	15	14	1327.44	1;2;3;5	4	glyceraldehyde-3-phosphate dehydrogenase protein, putative	2.99716e+06	157745
BBBOND_0106630	32	31	2406.65	1;2;3;5	4	GMP synthase, putative	4.5713e+06	138524
BBBOND_0100140	3	3	32.34	2;5	2	hypothetical protein, conserved	2.72664e+06	129840
BBBOND_0100430	17	17	1718.98	1;2;3;5	4	hypothetical protein	2.87371e+06	124944
BBBOND_0207950	2	2	33.48	3	1	DnaK family domain containing protein, putative	6.55119e+06	123607
BBBOND_0302650	3	2	61.96	1;2;3;5	4	variant erythrocyte surface antigen-like gene (BbigVes2), putative	1.75113e+06	109446
BBBOND_0204360	4	4	486.39	1;3;4;5	4	small heat shock protein, putative	1.19543e+06	108675
BBBOND_0204670	3	2	26.77	3;4;5	3	hypothetical protein, conserved	2.03463e+06	107086
BBBOND_0207730	7	6	285.09	1;3	2	myosin A, putative	4.97838e+06	95738.2
BBBOND_0202550	4	3	54.3	1;4	2	hypothetical protein	1.8152e+06	95537
BBBOND_0306700	19	17	2137.58	1;2;3;5	4	enolase (2-phosphoglycerate dehydratase), putative	2.48212e+06	91930.2
BBBOND_0100460	10	10	1035.41	1;3;5	3	hypothetical protein	1.32742e+06	88494.9
BBBOND_0209860	3	2	21.96	3;4	2	T-complex protein 1 delta subunit, putative	3.10548e+06	81723.3
BBBOND_0110635	7	7	830.69	1;5	2	undefined product	704461	78273.4
BBBOND_0402070	45	44	3287.99	1;2;3;5	4	spherical body protein 3, putative	4.86451e+06	76008
BBBOND_0306590	6	5	66.82	2;3;4;5	4	phospholipid-translocating P-type ATPase, flippase family protein, putative	5.03811e+06	75195.7
BBBOND_0312940	5	3	64.35	1;2;3;5	4	variant erythrocyte surface antigen-like gene (BbigVes2), putative	1.02785e+06	73417.7
BBBOND_0102390	28	27	2436.83	1;2;3;5	4	dnaK protein, putative	2.83629e+06	72725.3
BBBOND_0300760	16	15	985.13	1;2;3;5	4	actin, putative	1.65217e+06	71833.5
BBBOND_0311570	4	4	21.41	4;5	2	hydrolase, NUDIX family protein, putative	1.94785e+06	62833.7
BBBOND_0201720	5	5	243.95	1;2;3;4;5	5	histone 2B protein, putative	444617	55577.1
BBBOND_0306530	4	4	247.39	1;2;3;4;5	5	core histone H2A/H2B/H3/H4 family protein, putative	315956	52659.4
BBBOND_0310140	5	5	25	5	1	hypothetical protein, conserved	3.13721e+06	52286.8
BBBOND_0203880	3	3	208.47	1;4	2	thioredoxin, putative	259952	51990.3
BBBOND_0306850	21	21	1224.29	1;2;3	3	heat shock protein 70 precursor, putative	1.88963e+06	49727.2
BBBOND_0302510	3	2	64.4	3	1	GDP dissociation inhibitor rabGDI, putative	1.33133e+06	49308.5
BBBOND_0205920	25	24	2158.81	1;2;3	3	elongation factor 2, EF-2, putative	2.50119e+06	48099.8
BBBOND_0403010	12	12	1028.84	1;2;3;5	4	fructose-1,6-bisphosphate aldolase, putative	972818	46324.7
BBBOND_0310820	26	22	1917.85	1;2;3;5	4	hsp90 protein, putative	1.95855e+06	45547.7
BBBOND_0107720	2	2	100.75	1;3;5	3	glycerophosphoryl diester phosphodiesterase, putative	950015	43182.5
BBBOND_0303590	4	4	120.69	1;5	2	hypothetical protein, conserved	467154	42468.6
BBBOND_0401880	4	4	25.49	3;4	2	hypothetical protein, conserved	701251	41250
BBBOND_0207290	4	4	152.96	2;3	2	adenosylhomocysteinase(S-adenosyl-L- homocysteinehydrolase), putative	1.10225e+06	40824.1
BBBOND_0306100	2	2	35.92	2;3	2	membrane protein, putative	114107	38035.7
BBBOND_0201850	5	5	306.88	1;2;3;5	4	Histone H3, putative	227150	37858.3
BBBOND_0110660	2	1	23.06	3	1	translation initiation factor 3 subunit 2, putative	794842	36129.2
BBBOND_0107650;BBBOND_0103560;BBBOND_0110940;BBBOND_0201330;BBBOND_0304190;BBBOND_0307360	5	4	216.67	1;2;3;5	4	hypothetical protein	518334	34555.6
BBBOND_0208140	3	2	60.61	2;3;5	3	variant erythrocyte surface antigen-like gene (BbigVes2), putative	546916	34182.3
BBBOND_0100540	6	6	526.15	1;5	2	hypothetical protein	511355	34090.3
BBBOND_0101230	3	2	138.6	1;2;3;4;5	5	hypothetical protein	579112	34065.4
BBBOND_0100220	2	2	29.84	4	1	hypothetical protein	2.65314e+06	33584.1
BBBOND_0406000	3	2	60.4	1;3;5	3	acid phosphatase, putative	467075	33362.5
BBBOND_0209890	7	6	316.81	1;2;3;5	4	cyclophilin, putative	474724	31648.3
BBBOND_0103730	7	5	579.59	1;3;5	3	14/03/2003 protein, putative	621941	31097
BBBOND_0200270	3	2	31.54	3;5	2	Rad2 endonuclease, putative	1.1828e+06	27507
BBBOND_0401160	3	1	37.62	2;3;4;5	4	chaperonin cpn60, putative	1.12145e+06	26701.3
BBBOND_0403650;BBBOND_0101260;BBBOND_0402550	9	7	503.96	1;2;3;4;5	5	hypothetical protein	421970	26373.1
BBBOND_0101700	6	5	332.86	1;2;3;4;5	5	ribosomal protein L10, putative	430000	25294.1
BBBOND_0402950	10	9	654.45	1;2;3	3	fatty acyl-CoA synthetase 3, putative	782094	24440.5
BBBOND_0204010	5	4	110.37	1;2;3;4;5	5	hypothetical protein, conserved	408602	24035.4
BBBOND_0203710	2	1	67.71	1;3	2	hypothetical protein	429104	23839.1
BBBOND_0207170	15	14	419.09	1;3;5	3	hypothetical protein, conserved	964554	23525.7
BBBOND_0303190	3	3	33	4	1	hypothetical protein	711203	22942
BBBOND_0105340	2	1	33.38	3	1	adenylosuccinate synthetase, putative	641938	22926.4
BBBOND_0404160	9	8	151.37	2;3	2	aconitate hydratase 1 family protein, putative	1.30305e+06	22860.5
BBBOND_0209400	5	5	514.85	1;5	2	spherical body protein 4 SBP4, putative	374777	22045.7
BBBOND_0102430	4	4	47.53	1;3	2	hypothetical protein, conserved	1.53545e+06	21033.6
BBBOND_0106600	3	3	371.23	1	1	hypothetical protein	243269	20272.4
BBBOND_0300140	4	4	609.45	1	1	hypothetical protein	219250	19931.9
BBBOND_0210160	13	13	636.56	1;2;3;5	4	membrane protein, putative	726621	19638.4
BBBOND_0105450	19	17	907.31	1;2;3;5	4	phosphoglycerate kinase, putative	512010	18963.4
BBBOND_0210480;BBBOND_0210450	2	1	52.39	2;3;4;5	4	variant erythrocyte surface antigen-like gene (BbigVes2), putative	449735	18739
BBBOND_0206660	3	3	82.92	3	1	4-methyl-5(B-hydroxyethyl)-thiazol monophosphate biosynthesis enzyme, putative	224049	18670.7
BBBOND_0400960	6	6	96.9	2;3	2	succinate dehydrogenase alpha subunit, putative	772143	17956.8
BBBOND_0306780	7	5	382.46	1;2;3;5	4	phosphoglycerate mutase 1 family protein, putative	286908	17931.8
BBBOND_0106450	7	7	732.03	1;2;3;5	4	hypothetical protein	557745	17429.5
BBBOND_0205810;BBBOND_0203150;BBBOND_0207870	4	2	103.08	1;2;3;4;5	5	hypothetical protein	121860	17408.5
BBBOND_0404810	4	4	353.14	1;5	2	nucleosome assembly protein 1, putative	310129	17229.4
BBBOND_0107330	5	3	38.65	2;3;4;5	4	hypothetical protein, conserved	688365	17209.1
BBBOND_0102090	9	7	508.07	1;2;3;5	4	eukaryotic translation initiation factor 4A, putative	358046	16274.8
BBBOND_0100240	3	3	341.78	1;2;3;4;5	5	ribosomal protein S2, putative	325233	16261.7
BBBOND_0304730	4	4	93.79	1;2;3;4;5	5	ribosomal protein L1, putative	206637	15895.2
BBBOND_0402080	2	2	40.66	3;5	2	small nuclear ribonucleoprotein, putative	93739.1	15623.2
BBBOND_0207490	2	2	157.02	1;4	2	hypothetical protein, conserved	147417	14741.7
BBBOND_0206400	2	1	19.07	5	1	hypothetical protein, conserved	346435	14434.8
BBBOND_0208920	5	5	255.06	1;3;5	3	ATP synthase F1 beta chain, putative	434999	14032.2
BBBOND_0302740	3	3	27.55	3;4;5	3	hypothetical protein, conserved	206734	13782.3
BBBOND_0313040	4	3	85.84	1;2;3;5	4	ribosomal protein S7e family protein, putative	192750	13767.9
BBBOND_0201040	6	5	300.24	1;3	2	vacuolar ATPase subunit B, putative	389594	13434.3
BBBOND_0204280	18	17	901.96	1;2;3	3	hypothetical protein	510052	13078.3
BBBOND_0205610	12	9	384.2	1;2;3	3	ribosomal protein L3, putative	299246	13010.7
BBBOND_0306490	2	2	154.65	1	1	membrane-associated calcum-binding protein, putative	179165	12797.5
BBBOND_0103930	2	1	18.64	3	1	membrane protein, putative	577390	12029
BBBOND_0203210	8	6	65.27	3;5	2	hypothetical protein, conserved	1.73009e+06	11769.3
BBBOND_0201860	6	3	357.58	1;2;3;5	4	Histone H2A protein, putative	91200.6	11400.1
BBBOND_0100480	4	4	210.2	1;3;5	3	hypothetical protein	247162	11234.6
BBBOND_0205880	9	7	356.09	1;3;4;5	4	hypothetical protein	234573	11170.1
BBBOND_0300010	5	3	80.72	2	1	undefined product	1.51936e+06	11090.2
BBBOND_0206080	4	4	365.77	1;5	2	hypothetical protein	214124	10706.2
BBBOND_0203200	2	2	204.02	1;3;5	3	40S ribosomal subunit protein S14, putative	83076.1	10384.5
BBBOND_0211720	4	3	41.4	3	1	transcription factor TFIIB subunit, putative	346358	10187
BBBOND_0103400	2	2	24.02	3	1	hypothetical protein, conserved	181805	10100.3
BBBOND_0100530	4	4	331.97	1;3;5	3	hypothetical protein	200830	10041.5
BBBOND_0103790	2	2	120.03	1;2;3;5	4	Thioredoxin family protein, putative	112085	9340.43
BBBOND_0101040	2	1	36.96	2;3	2	cytochrome c oxidase subunit Vb, putative	221593	9233.02
BBBOND_0103080	2	2	19.73	2;3	2	mac/perforin domain containing protein, putative	728193	9102.42
BBBOND_0201520	4	4	257.81	1;3;4;5	4	40S ribosomal protein S3 protein, putative	143085	8942.81
BBBOND_0302800	8	6	183.45	1;2;3;5	4	40S ribosomal protein S3Ae, putative	181182	8627.71
BBBOND_0303890;BBBOND_0405540	6	3	115.51	1;2;3;4;5	5	variant erythrocyte surface antigen (BbigVes1b), putative	988928	8525.24
BBBOND_0307100	15	14	1111.75	1;2;3	3	pyruvate kinase, putative	246525	8500.86
BBBOND_0200780	8	7	463.18	1;2;3;5	4	hypothetical protein, conserved	202182	8424.24
BBBOND_0311850	3	3	290.01	1;3;5	3	40S ribosomal protein S2, putative	107286	8252.75
BBBOND_0100750	2	1	18.97	2	1	hypothetical protein, conserved	213560	8213.84
BBBOND_0110810;BBBOND_0110760	3	2	194.07	1;3;5	3	hypothetical protein	114869	8204.9
BBBOND_0302240	2	2	46.01	3	1	T-complex protein beta subunit, putative	311728	8203.38
BBBOND_0306500	8	8	541.46	1;2;3;5	4	ribosomal protein S4e, putative	162668	8133.39
BBBOND_0310200	5	5	253.47	1;2;3	3	40S ribosomal protein S6, putative	103642	7972.46
BBBOND_0108190	4	2	56	1;2;3	3	hypothetical protein	125386	7836.62
BBBOND_0403370	2	2	197.07	1;5	2	hypothetical protein, conserved	106435	7602.5
BBBOND_0209280	2	1	54.94	1;3	2	variant erythrocyte surface antigen-like gene (BbigVes2), putative	143762	7566.4
BBBOND_0107500	2	1	57.83	1;4	2	hypothetical protein	121033	7564.57
BBBOND_0309880	2	2	85.51	1;3;5	3	tubulin beta chain, putative	157484	7499.22
BBBOND_0200070;BBBOND_0111420;BBBOND_0300040;BBBOND_0305020;BBBOND_0305310;BBBOND_0309980;BBBOND_0312580;BBBOND_0314030;BBBOND_0400060	9	7	135.77	1;2;4	3	hypothetical protein	875648	7484.17
BBBOND_0109340	6	6	502.45	1;2;3;5	4	lactate dehydrogenase, putative	126874	7463.18
BBBOND_0309400	10	5	138.52	1;2;3;5	4	hypothetical protein	1.0461e+06	7315.37
BBBOND_0204530	6	6	365.16	1;5	2	p29 protein, putative	124313	7312.5
BBBOND_0309670	5	1	120.39	1;3;5	3	hypothetical protein	735328	7280.47
BBBOND_0202380	6	3	30.09	2;3;5	3	hypothetical protein, conserved	304230	7243.57
BBBOND_0302550	2	2	52.75	1	1	hypothetical protein	50448	7206.85
BBBOND_0207850	2	1	46.52	1;5	2	variant erythrocyte surface antigen-like gene (BbigVes2), putative	106976	7131.74
BBBOND_0101500	3	3	185.31	1;2;4	3	ribosomal L27e protein family protein, putative	70709	7070.9
BBBOND_0304040	6	5	115.36	1;2;3	3	fatty acyl-CoA synthetase family protein, putative	231562	7017.04
BBBOND_0302640	8	5	46.54	3	1	hypothetical protein	1.50548e+06	6937.7
BBBOND_0300820	3	2	72.84	2;3	2	hypothetical protein	123930	6884.99
BBBOND_0310410	2	1	21.3	3;5	2	prenyltransferase and squalene oxidase repeat family protein, putative	172009	6880.35
BBBOND_0106440	3	3	269.72	1	1	membrane protein, putative	66187.4	6618.74
BBBOND_0403840	7	5	82.88	2	1	hypothetical protein, conserved	1.60407e+06	6520.62
BBBOND_0109520	4	4	68.57	1;2	2	transporter, putative	110474	6498.49
BBBOND_0209160	5	5	99.93	1;3	2	proliferation-associated protein 2g4, putative	153692	6403.84
BBBOND_0308890	2	1	70.7	2	1	hypothetical protein	476183	6349.1
BBBOND_0103960	3	3	64.72	2	1	6-phosphofructokinase, putative	450433	6256.02
BBBOND_0206210	2	2	71.46	1;5	2	hypothetical protein	116357	6124.06
BBBOND_0105770	11	9	702.73	1;3	2	hypothetical protein	270971	5645.23
BBBOND_0105200	2	2	93.63	4	1	40S ribosomal protein S15, putative	27748.2	5549.63
BBBOND_0313390	4	1	75.96	1;3;5	3	hypothetical protein	109473	5473.65
BBBOND_0201980	3	3	34.79	4;5	2	hypothetical protein, conserved	366706	5473.22
BBBOND_0212090	6	6	236	2;3;5	3	glucose-6-phosphate isomerase protein, putative	152754	5455.49
BBBOND_0403860	4	4	300.18	1;2;3;5	4	40S ribosomal protein S8, putative	48764.8	5418.31
BBBOND_0404440	3	2	57.22	1;3	2	variant erythrocyte surface antigen-like gene (BbigVes2), putative	89564.5	5268.5
BBBOND_0206230	4	4	92.85	1;3	2	hypothetical protein	84126.6	5257.91
BBBOND_0202600	6	6	42.83	2;3;4;5	4	1-phosphatidylinositol 4-kinase, putative	377280	5168.22
BBBOND_0108660	5	5	167.86	1;2;3;5	4	GTP-binding nuclear protein Ran, putative	75542.7	5036.18
BBBOND_0211630	7	7	361.84	1;2;3	3	lysyl-tRNA synthetase, putative	139440	4980.01
BBBOND_0401350	2	1	36.38	2;3	2	hypothetical protein, conserved	84375.3	4963.26
BBBOND_0301730	4	3	420.92	1;3;5	3	hypothetical protein	94085.9	4951.89
BBBOND_0204270	2	2	24.77	2	1	hypothetical protein	23995.5	4799.11
BBBOND_0104830	2	2	190.74	1;5	2	gliding-associated protein 45, putative	39704.6	4411.63
BBBOND_0104870	3	3	188.46	1;5	2	cAMP-dependent protein kinase regulatory subunit , putative	98513.2	4283.18
BBBOND_0106860	4	3	26.7	4	1	hypothetical protein, conserved	225020	4245.65
BBBOND_0202070;BBBOND_0102630	2	1	18.44	2	1	hypothetical protein, conserved	566181	4132.71
BBBOND_0400220	3	2	19.64	3	1	hypothetical protein, conserved	44514.3	4046.76
BBBOND_0208910	4	4	252.55	1;3;5	3	serine hydroxymethyltransferase, putative	95716.6	3988.19
BBBOND_0300340	8	8	545.31	1;3;5	3	hexokinase, putative	135225	3977.21
BBBOND_0102000	6	4	275.8	1;3	2	membrane protein, putative	151748	3890.96
BBBOND_0102680	4	4	92.94	2;3	2	sec23 protein, putative	155473	3886.81
BBBOND_0109880	3	2	61.31	1;3;5	3	hypothetical protein	69781.3	3876.74
BBBOND_0404480	5	5	165.4	1;5	2	protein disulfide-isomerase, putative	95022.1	3800.88
BBBOND_0401900	2	2	124.67	1;5	2	hypothetical protein, conserved	40297.7	3663.43
BBBOND_0301860	5	5	70.78	2;3	2	eukaryotic translation initiation factor 3 subunit 7, putative	108570	3619
BBBOND_0401380	7	5	426.56	1;3	2	heat shock protein 60, putative	116204	3521.35
BBBOND_0401570	2	2	19.46	2;3	2	hypothetical protein, conserved	115716	3506.54
BBBOND_0311150	5	2	96.17	1;3;5	3	hypothetical protein	420603	3476.05
BBBOND_0308690	2	1	29.31	3;5	2	hypothetical protein, conserved	225383	3467.44
BBBOND_0313810	8	2	202.42	2;3	2	hypothetical protein	429612	3464.61
BBBOND_0302370	3	3	112	1;2;3	3	60S ribosomal protein L7, putative	51121.1	3408.07
BBBOND_0303460	2	2	71.72	2;3;5	3	hypothetical protein, conserved	63207.6	3326.72
BBBOND_0207760	2	1	23.7	3	1	hypothetical protein	55876.4	3286.85
BBBOND_0314000	12	7	134.27	2;3	2	hypothetical protein	394377	3286.48
BBBOND_0304080	5	2	99.44	1;2	2	hypothetical protein	530376	3273.93
BBBOND_0210590	8	7	358.6	1;3;5	3	glycerol-3-phosphate dehydrogenase, putative	72332.7	3144.9
BBBOND_0203050	4	4	211.72	1;3;5	3	receptor for activated C kinase, RACK protein, putative	50194.4	3137.15
BBBOND_0205440	5	5	216.22	1;2;3;5	4	adenosine deaminase, putative	59236.3	3117.7
BBBOND_0100100	8	7	294.1	1;3;5	3	heat shock protein 70, putative	139661	3036.1
BBBOND_0301910	2	2	41.6	1	1	ribosomal protein L15, putative	37048.4	2849.88
BBBOND_0205490	6	6	604.8	1	1	200 kDa antigen p200, putative	77597.5	2771.34
BBBOND_0212080	5	5	218.27	3	1	putative serine esterase domain containing protein	79571	2743.83
BBBOND_0107280	3	2	32.36	5	1	hypothetical protein	51831.4	2727.97
BBBOND_0302300	7	3	138.08	2;3	2	FAD-dependent glycerol-3-phosphate dehydrogenase, putative	92085.6	2631.02
BBBOND_0207710	5	4	156.52	1;3	2	40S ribosomal protein S13, putative	28275.5	2570.5
BBBOND_0403290	6	6	187.37	2;3	2	hypothetical protein, conserved	322181	2536.86
BBBOND_0310810	7	7	303.09	1;3	2	dnaK family protein, putative	103570	2465.96
BBBOND_0308230	4	4	132.51	5	1	hypothetical protein, conserved	50336.8	2396.99
BBBOND_0105530	3	3	219.78	1;5	2	12D3 antigen, putative	54481.9	2270.08
BBBOND_0403240	2	2	66.74	3	1	Sec 24 protein transport protein, putative	81270.6	2196.5
BBBOND_0305220	4	3	32.83	2;3	2	hypothetical protein, conserved	139820	2184.68
BBBOND_0103070	3	1	26.73	3	1	phenylalanine-tRNA ligase, putative	74150.4	2180.89
BBBOND_0105820	10	9	483.61	1;2;3	3	heat shock protein 90, putative	101772	2165.36
BBBOND_0300890	3	1	21.24	2;3	2	preprocathepsin c precursor, putative	56271.5	2164.29
BBBOND_0302160	2	1	18.93	4	1	hypothetical protein, conserved	58128.3	2152.9
BBBOND_0405120	2	2	65.52	3	1	clathrin heavy chain, putative	231770	2146.02
BBBOND_0300030	4	1	78.55	2	1	hypothetical protein	249343	2095.32
BBBOND_0101600	6	5	232.53	1;3;5	3	ribosomal L18p/L5e family protein, putative	47083.4	2047.11
BBBOND_0104020	6	4	220.1	1;2;3	3	ribosomal protein RPL4A, putative	48472.9	2019.7
BBBOND_0101920	2	2	83.45	1;2;3	3	hypothetical protein	32114.4	2007.15
BBBOND_0105680	5	3	154.06	2;3	2	polyadenylate binding protein, putative	64314.5	1948.92
BBBOND_0312850	4	4	18.97	3	1	ribosomal RNA large subunit methyltransferase J family protein, putative	94798.5	1895.97
BBBOND_0401260	2	2	123.81	1	1	hypothetical protein	73736.6	1890.68
BBBOND_0100560	3	1	36.56	2;3;5	3	hypothetical protein, conserved	151765	1873.65
BBBOND_0302910	2	2	38.04	1	1	acuolar ATP synthase subunit family protein, putative	14960.2	1870.02
BBBOND_0300730	3	3	229.85	1;2	2	hypothetical protein, conserved	26147.6	1867.68
BBBOND_0204400	4	4	123.11	3	1	hypothetical protein, conserved	70412	1852.95
BBBOND_0200600	8	3	43.73	3;5	2	hypothetical protein, conserved	153081	1822.4
BBBOND_0107368	3	3	271.62	1;3	2	hypothetical protein	48878.3	1810.31
BBBOND_0303270	2	1	32.83	3	1	hypothetical protein	89730	1759.41
BBBOND_0202760	5	4	191.83	1;3	2	hypothetical protein	123329	1737.03
BBBOND_0205710	4	3	20.49	5	1	hypothetical protein	119933	1713.32
BBBOND_0200720	2	1	54.07	1;3	2	hypothetical protein	32242.6	1696.98
BBBOND_0206830	2	2	24.92	3	1	hypothetical protein, conserved	11598.9	1656.99
BBBOND_0100960	8	7	218.53	2;3	2	asparaginyl-tRNA synthetase family protein, putative	67379.3	1643.4
BBBOND_0310220	2	2	81.63	1;2;3	3	60S ribosomal protein L18, putative	18965.8	1580.48
BBBOND_0209800	3	2	64.15	3	1	translation initiation factor 3 subunit 10, putative	115054	1576.09
BBBOND_0105480	2	2	25.72	4	1	nucleoside monophosphate kinase, putative	28173.6	1565.2
BBBOND_0207800	2	2	68.31	3	1	phosphoenolpyruvate carboxykinase, putative	47819.7	1542.57
BBBOND_0403810	2	2	49.42	3	1	T-complex protein 1 zeta subunit, putative	61100.3	1527.51
BBBOND_0304470	6	3	153.13	1;2;3;5	4	variant erythrocyte surface antigen (BbigVes1b), putative	166520	1513.82
BBBOND_0208790	10	9	283.17	1;2;3	3	aminopeptidase, putative	88082.4	1468.04
BBBOND_0305870	5	5	332.8	1;2;3	3	vacuolar ATP synthase catalytic subunit A, putative	54820.2	1442.64
BBBOND_0307640	2	2	54.41	2	1	ribosomal protein L15, putative	12982.1	1442.46
BBBOND_0305750	3	2	33.64	3;5	2	hypothetical protein	25743.5	1430.2
BBBOND_0204640	2	2	40.97	5	1	small GTP-binding protein sar1, putative	19832	1416.57
BBBOND_0305790	5	2	140.78	3;5	2	hypothetical protein	27697.9	1384.9
BBBOND_0313210	2	2	130.45	5	1	NAC domain containing protein, putative	13715	1371.5
BBBOND_0105710	2	2	20.7	4;5	2	hypothetical protein	28862.6	1254.9
BBBOND_0313830	6	3	37.17	5	1	hypothetical protein	146672	1253.61
BBBOND_0208770	3	1	48.3	1;2;5	3	variant erythrocyte surface antigen-like gene (BbigVes2), putative	23447.2	1234.06
BBBOND_0202800	5	4	94.68	1;3	2	hypothetical protein	55771.6	1161.91
BBBOND_0108270	2	1	117.64	2;3;5	3	lysophospholipase, putative	25935	1127.61
BBBOND_0313870	4	1	81.14	2	1	hypothetical protein	135578	1120.48
BBBOND_0102200	2	1	153.51	3	1	hypothetical protein	45699.2	1114.61
BBBOND_0404210	3	2	19.61	5	1	hypothetical protein	170666	1108.22
BBBOND_0207580	4	2	28.06	2	1	hypothetical protein	98343.2	1104.98
BBBOND_0208080	6	4	137.74	3	1	glycyl-tRNA synthetase, putative	52675.1	1097.4
BBBOND_0314020	2	1	93.38	1;2	2	hypothetical protein	106434	1023.4
BBBOND_0313930	3	2	21.56	2	1	hypothetical protein	102738	1007.24
BBBOND_0309090	2	2	24.59	3	1	tetratricopeptide repeat domain containing protein, putative	38230	1006.05
BBBOND_0305600	8	2	194.78	1;2;3	3	variant erythrocyte surface antigen (BbigVes1b), putative	144990	999.93
BBBOND_0303100	6	3	43.13	2;3	2	DEAD/DEAH box helicase domain containing protein, putative	118845	974.143
BBBOND_0212020	2	1	15.34	2	1	cathepsin C precursor, putative	24922.7	958.566
BBBOND_0101870	5	4	82.84	3	1	long-chain acyl-CoA synthetase, putative	38928.7	949.481
BBBOND_0402720	3	1	74.32	2	1	hypothetical protein, conserved	64232.5	944.595
BBBOND_0104420	2	1	53.35	2;5	2	hypothetical protein	13849.5	923.303
BBBOND_0401200	3	2	50.25	3	1	T-complex protein 1 eta subunit, putative	34712	890.05
BBBOND_0308770	2	1	71.65	2	1	hypothetical protein	74722.6	839.58
BBBOND_0401950	2	2	73.71	2	1	ribosomal protein L17, putative	9222.19	838.381
BBBOND_0212370	5	3	139.44	1;2;3	3	hypothetical protein	92527.9	833.585
BBBOND_0205160	5	4	82.74	2	1	hypothetical protein, conserved	51625.2	806.644
BBBOND_0313440	8	7	140.32	2;3	2	Glutamate/Leucine/Phenylalanine/Valine dehydrogenase family protein, putative	51133.9	798.967
BBBOND_0402810	2	2	44.05	3	1	mitochondrial processing peptidase beta subunit, putative	24713	797.194
BBBOND_0204590	2	2	98.56	1;5	2	ran binding-like protein 1, putative	10125.3	778.871
BBBOND_0100700	2	1	55.38	1;2;3	3	hypothetical protein	20838.6	771.801
BBBOND_0108570	2	2	26.85	3	1	hypothetical protein, conserved	16658.7	757.212
BBBOND_0403230	3	3	44.06	3	1	skb1 methyltransferase family protein, putative	23815.4	744.23
BBBOND_0212310	6	1	90.72	2	1	hypothetical protein	81907.2	700.061
BBBOND_0105320	3	2	55.77	1;5	2	thioredoxin peroxidase-like protein, putative	8931.07	687.005
BBBOND_0204810	2	2	171.48	3	1	leucine aminopeptidase, putative	21839	682.468
BBBOND_0300020	4	2	115.56	1;2	2	hypothetical protein	46901.5	670.021
BBBOND_0309600	2	2	53.42	3	1	hypothetical protein, conserved	18606.9	664.533
BBBOND_0200020	5	2	96.72	1;2	2	hypothetical protein	78601	660.513
BBBOND_0209300	3	1	98.68	1;3	2	variant erythrocyte surface antigen-like gene (BbigVes2), putative	11183	657.823
BBBOND_0307760	5	5	110.6	2;3	2	glutaminyl-tRNA synthetase family protein, putative	27542.5	655.774
BBBOND_0303740	3	2	61.93	3	1	ATP synthase F1, alpha subunit family protein, putative	21881.1	643.561
BBBOND_0103140	2	1	84.32	1;2;3	3	hypothetical protein, conserved	30711.7	639.827
BBBOND_0304830	3	1	104.38	1;2	2	hypothetical protein	76621.1	638.509
BBBOND_0101610	2	2	58.79	3;5	2	ribosomal protein L7Ae family protein, putative	12631.9	631.595
BBBOND_0300080	4	2	113.81	1;2;3;5	4	variant erythrocyte surface antigen (BbigVes1b), putative	79168.5	623.374
BBBOND_0400020	6	2	47.94	3	1	hypothetical protein	62891.5	616.584
BBBOND_0200030	4	3	108.01	1;2;4	3	hypothetical protein	54000.3	606.745
BBBOND_0403820	2	1	64.39	1;5	2	hypothetical protein	11460.7	603.197
BBBOND_0107690	4	3	25.16	4;5	2	hypothetical protein, conserved	42081.2	601.16
BBBOND_0405240	3	2	114.66	1;2;3;4;5	5	variant erythrocyte surface antigen-like gene (BbigVes2), putative	13135	597.047
BBBOND_0107660	2	2	17.89	4	1	hypothetical protein	30192.2	592.004
BBBOND_0312140	6	3	112.1	1;3;5	3	variant erythrocyte surface antigen (BbigVes1b), putative	75014.4	586.05
BBBOND_0209430	3	3	87.11	1;2	2	ribosomal protein L13, putative	6342.76	576.615
BBBOND_0209960	2	1	50.24	3	1	hypothetical protein	10099.5	561.082
BBBOND_0105440	2	2	96.96	3;5	2	ribose-phosphate pyrophosphokinase, putative	9244.09	543.77
BBBOND_0313150	2	1	23	2;3	2	ABC transporter, ATP-binding domain containing protein, putative	19617.7	530.209
BBBOND_0206910	6	4	144.64	2;3	2	2-oxoglutarate dehydrogenase E1 component , putative	24219.4	515.307
BBBOND_0200860	3	3	40.3	3	1	hypothetical protein, conserved	33354.2	505.367
BBBOND_0109780	2	2	89.26	3	1	aspartyl aminopeptidase , putative	12524.6	500.986
BBBOND_0106720	5	2	192.2	1;3	2	translation initiation factor 2 alpha subunit, putative	10963.7	498.351
BBBOND_0103450	2	1	42.81	3	1	DnaJ domain containing protein, putative	15480	469.091
BBBOND_0311400	3	2	48.36	3	1	hypothetical protein, conserved	23419.6	459.208
BBBOND_0405360	4	4	81.13	3	1	aspartyl-tRNA synthetase, putative	21035.4	447.561
BBBOND_0211485	3	3	130.46	1	1	hypothetical protein, conserved	28862.9	444.045
BBBOND_0111370	6	3	78.98	2	1	hypothetical protein	41137.6	442.34
BBBOND_0311560	4	4	93.33	2	1	carbamoyl phosphate synthetase, putative	38582.5	438.437
BBBOND_0100630	2	1	46.06	1;2	2	hypothetical protein	5447.76	419.059
BBBOND_0207440	2	2	265.75	1	1	hypothetical protein	12156.3	405.211
BBBOND_0301070	3	3	76.31	1;5	2	protein phosphatase 2C, putative	13464.3	396.01
BBBOND_0313950	6	2	181.15	1;2;3	3	hypothetical protein	44908.5	387.143
BBBOND_0308820	9	4	43.47	2	1	hypothetical protein	98110.7	378.806
BBBOND_0303060	6	3	113.23	1;2;3	3	variant erythrocyte surface antigen (BbigVes1b), putative	45245.6	377.047
BBBOND_0107570	3	1	54.36	2	1	polyubiquitin, putative	5266.08	376.149
BBBOND_0108620	2	1	70.97	1;2	2	heat shock protein 75, putative	17658.8	360.384
BBBOND_0200040	4	2	91.7	1;3	2	hypothetical protein	36790.9	331.45
BBBOND_0205980	3	1	32.87	4	1	hypothetical protein	5775.57	320.865
BBBOND_0304670	3	2	99.03	1;2	2	variant erythrocyte surface antigen (BbigVes1b), putative	39912.7	316.767
BBBOND_0202240	3	2	19.94	2	1	helicase with zinc finger motif protein, putative	22084.4	315.492
BBBOND_0305380	6	3	71.4	1;3;5	3	variant erythrocyte surface antigen (BbigVes1b), putative	41168.1	314.26
BBBOND_0306830	2	1	21.48	2	1	hypothetical protein	2968.96	296.896
BBBOND_0402960	3	2	20.96	4	1	hypothetical protein, conserved	16227.7	279.787
BBBOND_0105550	2	2	99.91	2	1	threonyl-tRNA synthetase, putative	12544.9	272.716
BBBOND_0402180	2	1	40.6	3	1	pre-mRNA splicing factor RNA helicase, putative	11315.9	269.426
BBBOND_0307550	2	2	16.4	5	1	isoleucyl-tRNA synthetase family protein, putative	17542.6	261.829
BBBOND_0204680	3	2	108.35	1;3	2	hypothetical protein, conserved	4664.7	245.51
BBBOND_0102320	2	1	47.73	2	1	adenine nucleotide translocase, putative	5137.3	244.633
BBBOND_0405780	2	1	22.31	3	1	DEAD/DEAH box helicase domain containing protein, putative	13878	243.473
BBBOND_0310230	2	1	78.71	3	1	hypothetical protein	22264.9	242.01
BBBOND_0313910	5	2	110.26	2;3;5	3	hypothetical protein	29603.9	238.741
BBBOND_0303800;BBBOND_0210510	6	3	42.32	3	1	hypothetical protein	35298.7	235.324
BBBOND_0312430	2	1	52.81	1;3	2	hypothetical protein	4412.6	220.63
BBBOND_0310770	6	4	132.61	2;3	2	membrane protein, putative	12009.4	218.352
BBBOND_0313920	4	2	87.28	2	1	hypothetical protein	22673.9	200.654
BBBOND_0313880	4	1	93.99	1;2	2	hypothetical protein	24427.1	198.595
BBBOND_0107070	2	1	22.84	3	1	hypothetical protein	4630.99	192.958
BBBOND_0301360	3	2	74.65	1;3	2	40S ribosomal protein S5, putative	2642.53	188.752
BBBOND_0200560	3	1	54.48	3	1	dihydrofolate reductase/thymidylate synthase, putative	6536.53	186.758
BBBOND_0209210	2	2	27.83	2	1	WD domain, G-beta repeat containing protein, putative	8560.63	182.141
BBBOND_0402310	2	2	22.58	2	1	hypothetical protein	12212.4	174.462
BBBOND_0305430	3	1	137.13	1;3	2	variant erythrocyte surface antigen (BbigVes1b), putative	18734.6	171.877
BBBOND_0210140	4	2	27.82	3	1	hypothetical protein, conserved	27147.4	169.671
BBBOND_0402710	2	1	83.39	3	1	hypothetical protein, conserved	4861.39	167.634
BBBOND_0206290	2	1	33.34	2;3;4;5	4	hypothetical protein, conserved	3724.89	161.952
BBBOND_0107190	3	1	23.18	3	1	DNA repair and recombination protein RAD54-like , putative	8018.57	151.294
BBBOND_0100060	3	1	27.31	3	1	hypothetical protein, conserved	14411	148.567
BBBOND_0304790	4	2	104.23	1;2	2	variant erythrocyte surface antigen (BbigVes1b), putative	15912.8	147.341
BBBOND_0313900	5	1	87.82	2	1	hypothetical protein	17078.6	147.229
BBBOND_0211010	4	1	33.74	5	1	hypothetical protein, conserved	19152.2	137.785
BBBOND_0212360	4	2	82.73	3	1	hypothetical protein	14953.4	133.512
BBBOND_0107380	2	1	31.73	3	1	DnaJ chaperone, putative	3181.44	132.56
BBBOND_0300560	7	3	179.16	1;2;3	3	variant erythrocyte surface antigen (BbigVes1b), putative	14919.6	132.032
BBBOND_0307210	7	2	26.22	3;4	2	hypothetical protein, conserved	17151.4	115.888
BBBOND_0307040	2	2	17.73	5	1	SNF2 family N-terminal domain containing protein, putative	11865.7	115.201
BBBOND_0300060	8	3	182.59	2;3	2	hypothetical protein	13278.6	113.492
BBBOND_0304640	2	1	105.3	1;2	2	variant erythrocyte surface antigen (BbigVes1b), putative	16947.6	107.946
BBBOND_0204200	2	1	54.59	1;2	2	hypothetical protein	1796.87	105.698
BBBOND_0314060	6	1	179.02	1;2;3	3	hypothetical protein	9092.98	98.8368
BBBOND_0106110	2	1	32.49	3	1	hypothetical protein	2361.85	98.4103
BBBOND_0304560	2	1	93.12	1;2	2	variant erythrocyte surface antigen (BbigVes1b), putative	9930.13	91.1021
BBBOND_0305850	5	1	37.84	2;3	2	variant erythrocyte surface antigen (BbigVes1b), putative	7395.67	69.1184
BBBOND_0207890	3	2	36.32	5	1	hypothetical protein, conserved	17683	69.0742
BBBOND_0107560	2	1	35.49	3	1	P-type ATPase4, putative	4556.61	69.0396
BBBOND_0206550	3	1	77.81	1;4	2	variant erythrocyte surface antigen-like gene (BbigVes2), putative	1122.29	62.3496
BBBOND_0111390	3	1	75.95	2	1	hypothetical protein	7074.71	60.4676
BBBOND_0200050	7	2	113.53	2;3	2	hypothetical protein	7177.95	59.8162
BBBOND_0203250	2	2	39.85	1;3	2	hypothetical protein, conserved	1255.49	59.785
BBBOND_0300290	2	1	27.19	2;4	2	Brix domain containing protein, putative	1221.29	55.513
BBBOND_0305130	3	1	101.98	1;2	2	variant erythrocyte surface antigen (BbigVes1b), putative	6012.45	54.6586
BBBOND_0303510	3	1	104.06	1;2	2	variant erythrocyte surface antigen (BbigVes1b), putative	6864.68	50.8495
BBBOND_0300260	4	1	103.04	1;2	2	variant erythrocyte surface antigen (BbigVes1b), putative	3949.49	30.8554
BBBOND_0400010	8	1	108.21	2	1	undefined product	2159.64	20.568
BBBOND_0314010	4	1	112.3	1;2	2	hypothetical protein	1760.76	14.1997
BBBOND_0303650	5	1	99.61	1;2	2	variant erythrocyte surface antigen (BbigVes1b), putative	1047.28	6.89001
